# Supplementary material for: Tumor‐adjacent tissue co‐expression profile analysis reveals pro‐oncogenic ribosomal gene signature for prognosis of resectable hepatocellular carcinoma
Source: Mol Oncol. 2017 Dec 12;12(1):89–113. doi: 10.1002/1878-0261.12153 (PMC5748488; doi:10.1002/1878-0261.12153)
Supplement: Supplementary file 2 — Table S1. The flow of HCC patients and variables used in the present study. Table S2. Checklist of REMARK guidelines in the present study. Table S3. GO term ‘Translational elongation’ genes and their prognostic characteristics in Singapore dataset. Table S4. GO term ‘Translational elongation’ genes and their prognostic characteristics in LCI dataset. Table S5. The 24‐ribosome gene prognostic classifier and the 1‐D DDg‐derived characteristics used in validation analysis. Table S6. 41‐gene prognostic signature defined by the cell cycle genes differentiating PT and AT samples. Data include Illumina and Affymetrix microarray probes annotation support. Table S7. Clinical phenotypes associated with the RGC clinical subgroups in PT. Table S8. The common differentially expressed genes between HRT and LRT prognostic subgroups derived by the RGC in PT. Table S9. Common differentially expressed genes between HRA and LRA prognostic subgroups derived by the RGC in AT. Table S10. Unique overlaps of ChIP‐seq binding regions with gene proximal promoters in various gene sets. Table S11. Literature support of the selected genes involved in endosome functions. Table S12. Common differentially expressed genes in HR RGC prognostic subgroups in both PT and AT. Table S13. Oligoprimers used for quantitative RT‐PCR validation of the selected genes. [file MOL2-12-89-s002.xlsx]

## Sheet: S1
Table S1. The flow of HCC patients and variables used in the study.
Singapore HCC cohort
a) Patients, proposed biomarker and other variables	Remarks
Ribosomal Gene Classifier	Ribosomal Gene Classifier=R,
Other variables	Age=V1, Gender=V2, Alpha-fetoprotein level=V3, HBV status=V4, HCV status=V5, Tumor size=V6,
	Multiple tumors=V7, Total nodules=V8, Microvascular Invasion=V9, Albumin Child points=V10,
	Bilirubin Child Points=V11, Cirrhosis=V12, Child status=V13, Milan criteria=V14, Edmondson tumor grade=V15,
	Presence of tumor capsule=V16, Portal vein invasion=V17, Positive tumor margins=V18, BCLC staging=V19,
	TNM staging=V20, Vascular invasion gene signature=V21, 5-gene signature=V22, 186-gene survival signature=V23
	65-gene signature=V24, 16-gene G1-G6 gene signature=V25
Patients	n	Remarks
Accessed for eligibility	125	Disease: resectable HCC with good liver function (Child-Pugh A of early B), adequate future liver remnant and good general health. Patient source: Surgery 2000 to 2013 at Singapore General Hospital; hepatic tissue samples were collected at the National Cancer Centre of Singapore (NCCS)/SingHealth Tissue Repository.
Excluded	10	RNA samples of not satisfactory quality or samples are qualified as outliers after microarray profile quality test.
Included	115	Passed the RNA quality and microarray quality tests
With outcome events	23	Overall survival: death from any cause
b) Statistical analyses and survival outcomes
	Patients	Events (OS)	Variables considered	Results/ Remarks
Univariable	115	23	R, V1-V20	Table 3, Fugure 2
Multivariable	115	23	R, V10, V19, V20	Table 3
QRT-PCR analysis	92	16	R	Figure S9
Differential gene expression analysis, PT	115	23	R	Table S8, Figures 4, S6
Differential gene expression analysis, AT	52	10	R	Table S9, Figures 4, S6
Immunohistochemical analysis	6	3	R	Figure S11
Comparison of RGC with other prognostic classifiers	115	23	R, V21-V25	Figure S12
LCI HCC cohort
a) Patients, proposed biomarker and other variables	Remarks
Ribosomal Gene Classifier	Ribosomal Gene Classifier=R
Other variables	Age=v1, Gender=v2, Alpha-fetoprotein level=v3, HBV status=v4, Tumor size=v5, Multiple tumors=v6,
	Cirrhosis=v7, TNM staging=v8, BCLC staging=v9,65-gene signature=v10,
	16-gene G1-G6 gene signature=v11,Vascular invasion gene signature=v12,
	5-gene signature=v13, 186-gene signature=v14
Patients	n	Remarks
Accessed for eligibility	256	Disease: resectable HCC, the majority of patients had of HBV infection or HBV-related liver cirrhosis. Patient source: Surgery 2002-2003 at the Liver Cancer Institute and from Liver Tissue Cell Distribution System (LTCDS) at the University of Minnesota (Minneapolis, MN).
Excluded	50	Samples qualified as outliers after microarray profile quality test.
Included	206	Passed microarray quality test
With outcome events	80	Overall survival: death from any cause
b) Statistical analyses and survival outcomes
	Patients	Events (OS)	Variables considered	Results/ Remarks
Univariable	206	80	R,v1-v9	Table 3, Fugure 2
Multivariable	187	71	R, v3, v5-v9	Table 3
QRT-PCR analysis	NA	NA	NA	NA
Differential gene expression analysis, PT	206	80	R	Table S8, Figures 4, S6
Differential gene expression analysis, AT	206	80	R	Table S9, Figures 4, S6
Immunohistochemical analysis	NA	NA	NA	NA
Comparison of RGC with other prognostic classifiers	206	80	R, v10-v14	Figure S12

## Sheet: S2
Table S2. Checklist of REMARK guidelines in the study.
REMARK guidelines	REMARK guidelines checklist
INTRODUCTION 1.
1. State the marker examined, the study objectives, and any prespecified hypotheses.	Biomarker examined, study objectives and prespecified hypothesis are stated: Introduction section.
MATERIALS AND METHODS
2. Describe the characteristics (e.g., disease stage or comorbidities) of the study patients, including their source and inclusion and exclusion criteria.	Patients characteristics in studied cohorts are represented in Table 1. Patients inclusion and exclusion criteria are stated in the Methods section (Paragraph 1) and Table S1.
3. Describe treatments received and how chosen (e.g., randomized or rule-based).	Patient treatments are described in Methods section (Paragraph 1).
Specimen characteristics
4. Describe type of biological material used (including control samples) and methods of preservation and storage.	Type of biological material and methods of preservation are described in Methods section (Paragraph 1).
Assay methods
5. Specify the assay method used and provide (or reference) a detailed protocol, including specific reagents or kits used, quality control procedures, reproducibility assessments, quantitation methods, and scoring and reporting protocols. Specify whether and how assays were performed blinded to the study endpoint.	Microarray, QRT-PCR, Immunohistochemical staining procedures, microarray quality control procedures, reproducibility assessments, quantitation methods, and scoring and reporting protocols are descrided in Methods and Results sections and in Supplementary Methods and Analyses.
Study design
6. State the method of case selection, including whether prospective or retrospective and whether stratification or matching (e.g., by stage of disease or age) was used. Specify the time period from which cases were taken, the end of the follow-up period, and the median follow-up time.	Study design is shown in Fig.1. Method of case selection: retrospective. Only samples of resectable HCC patients from both cohorts have been analysed. The time period from which cases are taken and median follow-up time are described in Methods section (Paragraph 1).
7. Precisely define all clinical endpoints examined.	Overall survival was used as a clinical endpoint. Definition is in the in Methods section (Section 2.1).
8. List all candidate variables initially examined or considered for inclusion in models.	List of variables included in the univariable and multivariable analyses are presented in Table 3.
9. Give rationale for sample size; if the study was designed to detect a specifi ed effect size, give the target power and effect size.	Rationale for sample size is presented in Methods section (Section 2.1).
Statistical analysis methods
10. Specify all statistical methods, including details of any variable selection procedures and other model-building issues, how model assumptions were verified, and how missing data were handled.	All statistical methods and model assumtions verifications are specified in Methods, Results and Supplementary Methods and Analyses sections. Occasional rare missing values in in microarray data have been imputed using the Gene Pattern portal (http://software.broadinstitute.org/ cancer/software/genepattern/module) "ImputMissingValues.KNN" (Troyanskaya et al., 2001 , Bioinformatics, V.17,N.6, P.52…
11. Clarify how marker values were handled in the analyses; if relevant, describe methods used for cutpoint determination.	Handling of gene expression values, the SWVg risk score values and methods used for gene expression value cut-off determination are specified in Methods and Results sections. Individual gene expression cut-off values and patients partition design for the RGC are presented in Table S4.
RESULTS
12. Describe the flow of patients through the study, including the number of patients included in each stage of the analysis (a diagram may be helpful) and reasons for dropout. Specifically, both overall and for each subgroup extensively examined report the numbers of patients and the number of events.	The flow of patients through the study, the numbers of patients and events in different stages of the study are presented in Table S1.
13. Report distributions of basic demographic characteristics (at least age and sex), standard (disease-specific) prognostic variables, and tumor marker, including numbers of missing values.	Basic demographic and standard desease specific variables, including missing values are presented in Table 1. The use of variables in different analyses throut the study is shown in Table S1.
Analysis and presentation
14. Show the relation of the marker to standard prognostic variables.	Univariable and Multivariable analyses showing relation of the biomarker are performed (Table 3).
15. Present univariable analyses showing the relation between the marker and outcome, with the estimated effect (e.g., hazard ratio and survival probability). Preferably provide similar analyses for all other variables being analyzed. For the effect of a tumor marker on a time-to-event outcome, a Kaplan – Meier plot is recommended.	Univariable analyses showing relation of the biomarker are performed (Table 3). Kaplan – Meier plots for various analyses are presented in Figures 2, 3, S1, S3, S5 and S12.
16. For key multivariable analyses, report estimated effects (e.g., hazard ratio) with confidence intervals for the marker and, at least for the final model, all other variables in the model.	In the multivariable analysis, hazards ratio with corresponding confidence intervals is reported (Table 3). The prognostic performance of the RGC was adjasted across all other variables, significant in univariable analysis
17. Among reported results, provide estimated effects with confidence intervals from an analysis in which the marker and standard prognostic variables are included, regardless of their statistical significance.	Initial set of clinicopathological variables considered for the analysis are presented in Table 1. Criteria for not exclusion of certain variables in univatiate analysis are specified in Results section (Section 3.2 and 3.3). Univariable and multivariable analyses showing relation of the biomarker to standard variable, regardless of their statistical significance, are shown in Table 3.
18. If done, report results of further investigations, such as checking assumptions, sensitivity analyses, and internal validation.	The assumtion that the common prognostic genes can be used as prognostic biomarkers was confirmed by the RGC cross-cohort validation.
DISCUSSION
19. Interpret the results in the context of the prespecified hypotheses and other relevant studies; include a discussion of limitations of the study.	The prespecified hypothesis was confirmed, new pathobiological incites are discussed and interpreted. Limitations of the study are disussed.
20. Discuss implications for future research and clinical value.	The potential use of the RGC for future research and clinical implications is discussed

## Sheet: S3
Table S3. GO term "Translational elongation" genes and their prognostic characteristics in Singapore dataset.
LR: low risk HCC patients subgroup; HR: high risk HCC patients subgroup (for each individual gene).Genes belong to GO term "translation elongation"
*: for the 1-D DDg precedure only 2 stratification designs are possible: design 1 - the higher expression of a gene corresponds to higher probability of patients survival;
design 2 -pro-oncogenic (the higher expression of a gene corresponds to lower probability of patients survival).
**: Wilcoxon matched pairs test was used to compare matched medians of gene expression in paired PT and AT data.
***: 52 PT and matched AT samples of Singapore cohort were studied.
Singapore HCC cohort (n=52)				1-D DDg parameters in PT***							1-D DDg parameters in AT***
Gene symbol	Illumina Microarray Probe ID	Mean of gene expression (PT)	Mean of gene expression (AT)	Stratification design*	gene expression cut-off	Wald p-value	Number of patients in LR subgroup	Number of patients in HR subgroup	Mean of gene expression (PT LR)	Mean of gene expression (PT HR)	Stratification design*	gene expression cut-off	Wald p-value	Number of patients in LR subgroup	Number of patients in HR subgroup	Mean of gene expression(AT LR)	Mean of gene expression(AT HR)
RPL9	ILMN_1750507	14.0292	13.2148	2	14.2	0.0218302	39	13	13.62	14.4385	2	13.13	0.0980594	19	33	12.7947	13.6349
RPL12	ILMN_1653469	12.3543	12.1854	2	12.58	0.00977968	34	18	11.8553	12.8533	2	12.27	0.0270793	37	15	11.8268	12.544
RPL26	ILMN_1731546	12.2159	11.9512	2	12.51	0.0492166	40	12	11.6442	12.7875	2	12.24	0.057565	41	11	11.3851	12.5173
RPL37	ILMN_2191634	6.90856	6.88653	2	6.91	0.0756117	20	32	6.779	7.03812	2	6.85	0.0453914	36	16	6.72556	7.0475
RPL30	ILMN_1754303	14.3335	13.1691	2	14.48	0.0183575	41	11	13.9398	14.7273	2	13.15	0.0733582	21	31	12.7662	13.5719
RPS15A	ILMN_2255310	10.9495	10.3829	2	11.28	0.0417598	38	14	10.2439	11.655	2	10.41	0.0297921	34	18	9.85529	10.9106
RPS25	ILMN_1746516	14.3645	14.1031	2	14.46	0.0136839	35	17	14.0714	14.6577	2	14.23	0.00827735	41	11	13.7881	14.4182
RPS4X	ILMN_2166831	11.8535	11.5938	2	11.84	0.0579919	24	28	11.4071	12.3	2	11.72	0.0177643	40	12	11.151	12.0367
RPL3	ILMN_2319994	13.4966	13.3555	2	13.58	0.00403009	34	18	13.1276	13.8656	2	13.52	0.0171772	40	12	12.9802	13.7308
RPS2	ILMN_2218277	11.7282	11.4485	2	11.73	0.0417915	22	30	11.0927	12.3637	2	11.63	0.0515313	38	14	10.9334	11.9636
RPS13	ILMN_1777344	13.2019	12.9881	2	13.28	0.102866	24	28	12.8038	13.6	2	13.08	0.0843948	35	17	12.6474	13.3288
RPL18	ILMN_2230624	14.4235	14.2157	2	14.38	0.0971296	27	25	14.1563	14.6908	2	14.22	0.0590038	25	27	14.0744	14.357
RPL39	ILMN_1737015	14.411	13.7964	2	14.57	0.051063	39	13	14.0844	14.7377	2	13.89	0.0803271	29	23	13.4945	14.0983
RPS29	ILMN_1694742	14.851	14.6597	2	14.88	0.0588209	21	31	14.6509	15.051	2	14.83	0.0486105	40	12	14.391	14.9283
RPL7	ILMN_1815292	10.9324	10.3121	2	11.08	0.0208449	39	13	10.4141	11.4508	2	10.34	0.0258459	21	31	9.92191	10.7023
RPL6	ILMN_1712155	13.3255	13.1144	2	13.35	0.0359006	22	30	13.0523	13.5987	2	13.2	0.0457194	41	11	12.8451	13.3836
RPL8	ILMN_1811433	8.13114	7.54011	2	8.22	0.0554942	37	15	7.55027	8.712	2	7.57	0.0396227	37	15	7.23622	7.844
EEF1A1	ILMN_2038774	14.2045	14.0885	2	14.31	0.0461484	20	32	13.683	14.7259	2	14.43	0.0367735	41	11	13.6098	14.5673
RPS6	ILMN_1656791	13.7495	13.4688	2	13.73	0.0412284	22	30	13.3573	14.1417	2	13.51	0.059683	37	15	13.0943	13.8433
RPL22	ILMN_2079386	10.7694	10.5717	2	10.9	0.0758116	29	23	10.2465	11.2922	2	10.74	0.0211358	39	13	10.1164	11.0269
RPL31	ILMN_1754195	13.8624	13.4681	2	13.99	0.0356251	40	12	13.574	14.1508	2	13.62	0.0315094	34	18	13.14	13.7961
RPL41	ILMN_2331890	14.7031	14.109	2	14.77	0.0474856	35	17	14.4514	14.9547	2	14.16	0.0402708	23	29	13.7204	14.4976
RPS9	ILMN_2038772	12.3705	12.184	2	12.46	0.0549026	34	18	12.0588	12.6822	2	12.29	0.0167393	31	21	11.8581	12.51
RPS11	ILMN_1740587	14.189	13.6881	2	14.16	0.0251985	21	31	13.8895	14.4884	2	13.67	0.0865903	21	31	13.3995	13.9768
RPL19	ILMN_1701832	14.0037	13.4804	2	14.06	0.0406109	36	16	13.6931	14.3144	2	13.64	0.0944589	41	11	13.1463	13.8146
RPL32	ILMN_2400143	7.43449	7.53933	2	7.4	0.0471079	23	29	7.24174	7.62724	2	7.55	0.00838713	40	12	7.3645	7.71417
RPS5	ILMN_1707810	13.1103	12.2542	2	13.09	0.0437214	22	30	12.63	13.5907	2	12.31	0.038225	30	22	11.8457	12.6627
RPL34	ILMN_1706873	8.92757	9.35804	2	8.82	0.0172302	27	25	8.39074	9.4644	2	9.45	0.0144831	40	12	8.97525	9.74083
RPL36	ILMN_1685088	12.44	12.3705	2	12.53	0.0314097	25	27	12.03	12.85	2	12.44	0.0597571	36	16	12.0847	12.6562
RPL15	ILMN_1762747	10.6905	9.42569	2	10.79	0.0556567	39	13	9.83103	11.55	2	9.47	0.077767	36	16	9.04139	9.81
RPS12	ILMN_1782621	14.4626	14.0316	2	14.63	0.0254344	31	21	14.0723	14.8529	2	14.26	0.0292776	40	12	13.6207	14.4425
RPL17	ILMN_2383097	13.5873	12.9201	2	13.78	0.019194	36	16	13.1889	13.9856	2	12.95	0.0234878	24	28	12.5246	13.3157
EEF1B2	ILMN_1694587	12.2447	11.8217	2	12.31	0.0296647	29	23	11.7103	12.7791	2	11.94	0.0795746	36	16	11.2858	12.3575
RPS3	ILMN_1760714	13.0086	12.3553	2	13.04	0.046019	39	13	12.5503	13.4669	2	12.45	0.0428102	32	20	11.9781	12.7325
RPL12P6	ILMN_3226244	8.24485	8.12736	2	8.29	0.0138332	33	19	7.7897	8.7	2	8.39	0.0367735	41	11	7.70927	8.54546
RPS27	ILMN_1660498	14.882	14.1164	2	14.96	0.0617539	41	11	14.7132	15.0509	2	14.24	0.0622626	31	21	13.7742	14.4586
RPS3A	ILMN_2139943	13.2776	12.9985	2	13.36	0.0318073	28	24	12.9032	13.6521	2	12.96	0.0336377	27	25	12.5982	13.3988
RPS6P1	ILMN_3220888	12.395	11.6958	2	12.34	0.0193704	31	21	11.8948	12.8952	2	11.52	0.0865903	21	31	11.2667	12.1248
RPS21	ILMN_1800573	10.3288	9.62244	2	10.27	0.0877066	21	31	9.71238	10.9452	2	9.5	0.0980594	19	33	9.20579	10.0391
RPL35A	ILMN_1756360	13.5553	12.7585	2	13.7	0.00180561	41	11	13.1688	13.9418	2	12.92	0.0962416	35	17	12.3523	13.1647
HNRNPH2	ILMN_2362245	9.17377	8.43925	2	9.29	0.00244695	41	11	8.7339	9.61364	2	8.7	0.00658217	40	12	8.016	8.8625
RPL18A	ILMN_2141452	13.8866	14.0247	2	13.7806	0.0593439	18	34	13.4674	14.2111	2	14.0409	0.0281533	22	30	13.8582	14.1912
RPL13A	ILMN_1713369	11.6966	11.2336	2	11.72	0.0370603	30	22	11.06	12.3332	2	11.37	0.0952299	30	22	10.7927	11.6745
RPL37A	ILMN_2051519	14.0519	13.5617	2	14.05	0.0746622	18	34	13.7794	14.3244	2	13.53	0.0641144	20	32	13.22	13.9034
	Mean for the group	12.4264	12.0143	2	12.4968	0.0415548	30.5909	21.4091	12.0072	12.8435	2	12.0984	0.0495022	32.7727	19.2273	11.6458	12.3829
		Wilcoxon	p=9.9E-11
		matched
		pairs test**

## Sheet: S4
Table S4. GO term "Translational elongation" genes and their prognostic characteristics in LCI dataset.
LR: low risk HCC patients subgroup; HR: high risk HCC patients subgroup (for each individual gene).
*: for the 1-D DDg precedure only 2 stratification designs are possible: design 1 - the higher expression of a gene corresponds to higher probability of patients survival;
design 2 - the higher expression of a gene corresponds to lower probability of patients survival.
**: Wilcoxon matched pairs test was used to compare matched medians of gene expression in PT and AT.
***: 206 PT and 206 their matched AT were studied
Singapore HCC cohort				1-D DDg parameters in PT***							1-D DDg parameters in AT***
Gene symbol	Affymetrix U133A microarray probeset ID	Mean of gene expression(PT)	Mean of gene expression(AT)	Stratification design*	gene expression cut-off	Wald p-value	Number of patients in LR subgroup	Number of patients in HR subgroup	Mean of gene expression(PT_LR)	Mean of gene expression(PT_HR)	Stratification design*	gene expression cut-off	Wald p-value	Number of patients in LR subgroup	Number of patients in HR subgroup	Mean of gene expression(AT LR)	Mean of gene expression(AT HR)
RPL18	200022_at	11.5556	10.8391	2	11.925	0.0027905	194	12	11.0077	12.1035	2	10.987	0.000260461	192	14	10.5739	11.1042
RPL17	214291_at	5.75938	4.95844	2	5.793	0.000389783	147	59	5.22191	6.29685	2	4.827	0.0149467	50	156	4.59676	5.32012
RPL36A	201406_at	11.1377	10.3962	2	11.252	0.00387695	129	77	10.6499	11.6254	2	10.493	6.63902e-05	176	30	10.0738	10.7186
RPL13	214976_at	3.66948	3.73137	2	3.645	0.0676978	129	77	3.47985	3.85912	2	3.731	0.0321678	142	64	3.51579	3.94695
RPL15	221476_s_at	10.7989	10.1674	2	10.969	0.000352812	154	52	10.3839	11.2138	2	10.099	0.0391868	18	188	9.92683	10.4079
RPLP2	200908_s_at	4.38143	4.05135	2	4.447	0.0112914	194	12	3.97727	4.78558	2	4.041	0.00111352	118	88	3.86495	4.23775
RPS2	217466_x_at	7.22846	6.70018	2	7.495	0.0258988	190	16	6.74179	7.71512	2	6.819	0.00524386	184	22	6.44377	6.95659
RPS3	208692_at	11.0158	10.4804	2	11.142	0.00032661	132	74	10.446	11.5857	2	10.666	0.000162475	188	18	10.1349	10.8259
RPS3A	212391_x_at	12.2542	12.0639	2	12.36	0.000275378	144	62	11.9012	12.6071	2	12.188	0.00326701	185	21	11.8099	12.3179
RPLP0	214167_s_at	11.0455	9.68163	2	11.493	0.000372864	195	11	10.4337	11.6573	2	9.659	0.0136941	57	149	9.33632	10.0269
RPL12	214271_x_at	11.1507	11.0268	2	11.173	0.00168773	94	112	10.6949	11.6065	2	11.126	0.0384852	170	36	10.7986	11.2551
RPS27A	200017_at	12.0769	11.5271	2	12.287	0.00350688	186	20	11.6985	12.4552	2	11.677	0.00647805	188	18	11.276	11.7783
RPL35A	213687_s_at	10.3928	9.73813	2	10.505	0.0014403	145	61	9.9619	10.8237	2	9.732	0.0274949	100	106	9.48956	9.98671
EEF2	200094_s_at	11.3531	11.1451	2	11.597	9.88113e-05	190	16	10.7367	11.9696	2	11.291	0.000243591	195	11	10.9311	11.3591
RPS18	201049_s_at	12.7151	11.9233	2	12.949	0.00216411	176	30	12.3147	13.1156	2	11.97	0.0162229	144	62	11.7401	12.1064
TRNAU1AP	218977_s_at	4.95476	4.66985	2	4.874	0.00228576	77	129	4.615	5.29451	2	4.712	0.000647336	136	70	4.4654	4.87429
RPL41	201492_s_at	13.0624	12.9203	2	13.084	0.000107453	125	81	12.866	13.2589	2	13.04	0.0281472	192	14	12.7479	13.0927
RPS17	216348_at	7.36231	7.13237	2	7.276	0.0092961	105	101	6.93149	7.79312	2	7.096	0.0256864	62	144	6.88505	7.37969
RPS14	208645_s_at	12.0737	11.5794	2	12.382	9.5705e-05	193	13	11.6394	12.508	2	11.796	7.03339e-05	190	16	11.2948	11.8641
RPS12	213377_x_at	11.9634	11.3834	2	12.152	0.00089502	159	47	11.5142	12.4126	2	11.515	0.000585828	189	17	11.071	11.6959
EEF1G	211345_x_at	11.9091	11.2861	2	12.28	0.00138198	195	11	11.3696	12.4485	2	11.412	0.00317407	194	12	11.0277	11.5445
RPS10	217336_at	5.24968	4.47951	2	5.458	0.00993269	186	20	4.75536	5.744	2	4.451	0.0561174	70	136	4.2488	4.71022
RPL27A	212044_s_at	6.08981	6.49373	2	5.912	0.00125122	56	150	5.50387	6.67574	2	6.633	0.0417691	136	70	5.9951	6.99236
RPL35	200002_at	10.528	9.49573	2	10.94	0.00342293	195	11	9.95445	11.1016	2	9.454	0.037595	68	138	9.30341	9.68805
RPS15A	200781_s_at	12.4962	12.0967	2	12.736	7.91917e-05	195	11	12.0647	12.9278	2	12.221	0.0235427	192	14	11.8673	12.3261
RPL36	219762_s_at	10.1622	9.76377	2	10.331	0.000194888	159	47	9.62603	10.6983	2	9.893	0.0123462	192	14	9.44982	10.0777
RPL37	200092_s_at	12.9322	12.4546	2	13.073	1.67762e-08	179	27	12.6556	13.2088	2	12.558	0.00106757	193	13	12.2943	12.6149
RPL38	221943_x_at	8.54403	8.54732	2	8.651	0.0288791	108	98	7.92234	9.16571	2	8.602	0.0430255	95	111	8.11457	8.98007
RPL39	208695_s_at	12.9217	12.6742	2	12.998	0.00180453	149	57	12.6955	13.148	2	12.751	0.000232097	189	17	12.5135	12.835
RPS25	200091_s_at	11.4559	11.1747	2	11.499	0.00373249	122	84	11.1043	11.8076	2	11.157	0.000410901	83	123	10.9715	11.3778
RPL30	200062_s_at	12.5893	11.7807	2	12.606	0.000476444	104	102	12.2871	12.8916	2	11.718	0.0229446	36	170	11.5993	11.9621
RPS27	200741_s_at	12.8092	12.2235	2	12.985	0.00317311	181	25	12.4954	13.1229	2	12.327	0.00166119	176	30	11.9931	12.4538
RPS28	208904_s_at	12.0847	11.6762	2	12.263	0.000528606	182	24	11.7158	12.4536	2	11.74	0.00922858	177	29	11.4919	11.8605
RPL32	200674_s_at	12.4405	12.1808	2	12.482	0.000103307	115	91	12.1507	12.7303	2	12.262	0.0118392	191	15	11.9869	12.3746
RPS29	201094_at	11.7042	11.3238	2	11.84	0.00265606	170	36	11.3344	12.0739	2	11.448	1.57307e-07	195	11	11.1135	11.534
RPL7	217092_x_at	8.86229	8.27489	2	8.852	0.00618473	118	88	8.52386	9.20073	2	8.233	0.0225815	44	162	8.11382	8.43596
RPL31	221593_s_at	7.04409	6.2892	2	7.483	0.00589703	195	11	6.25973	7.82845	2	6.428	0.00263046	170	36	5.99322	6.58517
RPL6	200034_s_at	11.9935	11.6319	2	12.064	0.00165843	152	54	11.672	12.315	2	11.736	0.00599819	193	13	11.439	11.8248
RPL8	200936_at	11.62	10.788	2	11.536	0.000631105	83	123	11.0891	12.151	2	10.749	0.0242009	60	146	10.5882	10.9878
RPL3	201217_x_at	12.3326	12.0564	2	12.592	0.0044742	180	26	11.9317	12.7335	2	12.194	0.000915112	193	13	11.833	12.2798
RPL5	213080_x_at	12.1635	11.5815	2	12.439	0.000547043	191	15	11.7264	12.6005	2	11.61	0.0309872	153	53	11.4047	11.7583
RPL10A	200036_s_at	10.7807	10.3304	2	10.975	0.000934223	150	56	10.2744	11.287	2	10.516	0.00720996	188	18	10.0069	10.6539
RPL7A	217740_x_at	11.8093	11.2386	2	11.848	0.000786277	102	104	11.373	12.2456	2	11.136	0.0171834	30	176	11.0303	11.4468
RPL4	200089_s_at	10.9034	10.5203	2	10.97	0.000740625	140	66	10.4554	11.3514	2	10.574	0.00163021	174	32	10.3463	10.6944
RPS20	214003_x_at	12.8782	12.304	2	13.048	0.000238622	181	25	12.5613	13.1951	2	12.364	0.000338868	187	19	12.1326	12.4754
RPS21	200834_s_at	11.5025	10.9998	2	11.449	0.000407266	84	122	11.085	11.92	2	11.107	0.000286395	185	21	10.7645	11.2352
RPS23	200926_at	12.673	12.1416	2	12.872	5.07066e-05	187	19	12.3667	12.9793	2	12.203	0.00398098	159	47	11.975	12.3083
RPSA	213801_x_at	11.5901	10.9516	2	11.55	0.00382763	95	111	11.1818	11.9985	2	10.979	0.000491919	150	56	10.762	11.1412
EEF1A1	213614_x_at	12.8094	12.4864	2	12.965	0.0066374	186	20	12.5582	13.0605	2	12.457	0.00164705	45	161	12.3528	12.62
RPL26	222229_x_at	10.1449	9.84405	2	10.358	0.000115671	165	41	9.70118	10.5886	2	9.773	0.0395492	52	154	9.60481	10.0833
RPL27	200025_s_at	11.7274	11.3405	2	11.709	0.00109396	89	117	11.4498	12.005	2	11.415	0.010375	178	28	11.1534	11.5275
RPL24	214143_x_at	12.1552	11.6417	2	12.328	0.0011531	181	25	11.8245	12.486	2	11.631	0.0140533	77	129	11.5331	11.7503
RPS6	201254_x_at	11.6338	11.5992	2	11.587	0.0177151	66	140	11.1987	12.0689	2	11.591	0.0162726	104	102	11.4604	11.7379
RPS	200858_s_at	10.5639	9.84892	2	10.863	9.88571e-05	190	16	9.90495	11.2228	2	10.026	1.87579e-05	190	16	9.5084	10.1894
RPS7	213941_x_at	11.5523	11.1412	2	11.519	0.00160186	75	131	11.2318	11.8727	2	11.127	0.00516639	101	105	11.0113	11.271
RPL23	200888_s_at	11.5716	11.1059	2	11.687	0.00296301	144	62	11.1929	11.9503	2	11.271	0.000745233	194	12	10.8443	11.3674
RPL18A	216383_at	4.63302	4.04475	2	4.689	0.00341312	174	32	4.19309	5.07294	2	4.013	0.000728956	78	128	3.87917	4.21033
RPL13A	212790_x_at	11.3643	11.3306	2	11.229	0.00134547	53	153	10.9592	11.7694	2	11.481	0.000139918	195	11	11.0511	11.6102
RPL22	214042_s_at	8.0822	8.2007	2	7.968	0.000412345	65	141	7.57217	8.59223	2	8.299	0.00947405	177	29	7.9642	8.43721
RPL21	216479_at	3.4744	3.56197	2	3.462	0.00143656	104	102	3.29968	3.64912	2	3.504	0.020172	92	114	3.38183	3.74212
RPL37A	201429_s_at	13.22	12.8855	2	13.313	0.000641192	166	40	12.965	13.4749	2	13.003	3.68443e-05	194	12	12.6793	13.0917
		Wilcoxon	p=4.5E-10
		matched
		pairs test**

## Sheet: S5
	Table S5. The 24-ribosome gene prognostic classifier and the 1-D DDg-derived characteristics used in validation analysis.
	A. The 24-ribosome gene prognostic classifier. 1-D DDg parameters of RGC in Singapore cohort (training set, 115 PT samples).
	Training, RGC in Singapore cohort (PT, n=115)
	Gene symbol	Transcript	Description	Chromosome	Illumina probe ID	Patients partition design	Number of patients in low risk subgroup	Number of patients in high risk subgroup	Wald p-value	Gene expression cut-off value (log2-transformed)	Mean of gene expression (log2-tansformed) in low risk subgroup	Mean of gene expression (log2-tansformed) in high risk subgroup	Mean of gene expression in low risk subgroup	Mean of gene expression in high risk subgroup	Fold Change
	RPL9	NM_001024921.2	ribosomal protein L9 (RPL9), transcript variant 2, mRNA.	4	ILMN_1750507	2	85	30	0.000551186	14.15	13.6442	14.4327	12803.4	22114	1.72719
	RPL12	NM_000976.2	ribosomal protein L12 (RPL12), mRNA.	9	ILMN_2116366	2	90	25	0.00024385	13.24	12.5774	13.5168	6112.05	11720.9	1.91768
	RPL26	NM_000987.2	ribosomal protein L26 (RPL26), mRNA.	17	ILMN_1731546	2	103	12	0.00234663	12.64	11.7891	12.9583	3539.01	7958.77	2.24887
	RPL37	NM_000997.4	ribosomal protein L37 (RPL37), mRNA.	5	ILMN_2191634	2	64	51	0.00407235	6.94	6.80391	7.06608	111.733	133.999	1.19928
	RPL31	NM_000993.2	ribosomal protein L31 (RPL31), transcript variant 1, mRNA.	2	ILMN_1754195	2	77	38	0.00835371	13.89	13.5148	14.09	11704.8	17438.6	1.48987
	RPL41	NM_001035267.1	ribosomal protein L41 (RPL41), transcript variant 2, mRNA.	12	ILMN_2331890	2	96	19	0.0164477	14.91	14.5475	15.0263	23946	33371.3	1.3936
	RPL30	NM_000989.2	ribosomal protein L30 (RPL30), mRNA.	8	ILMN_1754303	2	103	12	0.0455681	14.6	14.025	14.765	16669.8	27842.5	1.67023
	RPS9	NM_001013.3	ribosomal protein S9 (RPS9), mRNA.	19	ILMN_1749447	2	99	16	0.0101329	13.15	12.6942	13.2694	6627.46	9873.73	1.48982
	RPS15A	NM_001030009.1	ribosomal protein S15a (RPS15A), transcript variant 1, mRNA.	16	ILMN_1787949	2	60	55	0.033068	14.02	13.435	14.22	11074.9	19083	1.72309
	RPS25	NM_001028.2	ribosomal protein S25 (RPS25), mRNA.	11	ILMN_1746516	2	62	53	0.0167147	14.3	14.0111	14.5759	16510.9	24421.3	1.4791
	RPS11	NM_001015.3	ribosomal protein S11 (RPS11), mRNA.	19	ILMN_1740587	2	38	77	0.0257326	14.1	13.8463	14.4273	14728.5	22031.3	1.49583
	RPS4X	NM_001007.3	ribosomal protein S4, X-linked (RPS4X), mRNA.	X	ILMN_2166831	2	104	11	0.0147127	12.51	11.791	12.9309	3543.5	7808.93	2.20373
	RPL19	NM_000981.3	ribosomal protein L19 (RPL19), mRNA.	17	ILMN_1701832	2	85	30	0.0362392	14.08	13.7361	14.3323	13645.3	20628.2	1.51174
	RPL32	NM_001007073.1	ribosomal protein L32 (RPL32), transcript variant 2, mRNA.	3	ILMN_2400143	2	51	64	0.0251304	7.39	7.23549	7.59109	150.695	192.818	1.27952
	RPS5	NM_001009.3	ribosomal protein S5 (RPS5), mRNA.	19	ILMN_1707810	2	67	48	0.0232169	13.3	12.8213	13.6617	7237.82	12959	1.79046
	RPL34	NM_000995.2	ribosomal protein L34 (RPL34), transcript variant 1, mRNA.	4	ILMN_1706873	2	39	76	0.0393153	8.59	8.2041	9.35513	294.904	654.901	2.22072
	RPL3	NM_001033853.1	ribosomal protein L3 (RPL3), transcript variant 2, mRNA.	22	ILMN_2319994	2	75	40	0.0133488	13.6	13.1367	13.8685	9006	14956.7	1.66074
	RPL36	NM_033643.1	ribosomal protein L36 (RPL36), transcript variant 1, mRNA.	19	ILMN_1685088	2	77	38	0.0363377	12.7	12.2399	12.9605	4836.91	7970.92	1.64794
	RPS2	NM_002952.3	ribosomal protein S2 (RPS2), mRNA.	16	ILMN_2218277	2	93	22	0.0432017	12.5	11.6089	12.8246	3123.44	7253.94	2.32242
	RPL15	NM_002948.2	ribosomal protein L15 (RPL15), mRNA.	3	ILMN_1762747	2	88	27	0.0217366	10.79	9.83727	11.4863	914.775	2868.94	3.13622
	RPS13	NM_001017.2	ribosomal protein S13 (RPS13), mRNA.	11	ILMN_1777344	2	55	60	0.0465449	13.29	12.8658	13.6203	7464.45	12593	1.68706
	RPL18A	NM_000980.2	ribosomal protein L18a (RPL18A), mRNA.	19	ILMN_2141452	2	33	82	0.0440719	13.74	13.4576	14.139	11249.6	18041.4	1.60374
	RPS12	NM_001016.3	ribosomal protein S12 (RPS12), mRNA.	6	ILMN_1782621	2	97	18	0.0303737	14.84	14.2927	14.9522	20069	31700.5	1.57958
	RPL17	NM_000985.2	ribosomal protein L17 (RPL17), mRNA.	18	ILMN_1655422	2	100	15	0.0303865	11.12	9.9724	11.4547	1004.6	2806.72	2.79388
										12.6829	12.1703	12.9802	8598.73	14017.7	1.80301
	B. 1-D DDg parameters defined using AT seamples 24 RGC genes(see A) (52 PT samples, Singapore cohort).
	RGC pre-selection, Singapore (PTs, n=52)
	Gene symbol	Transcript	Description	Chromosome	Illumina Microarray Probe ID	Patients partition design	Number of patients in low risk subgroup	Number of patients in high risk subgroup	Wald p-value	Gene expression cut-off value (log2-transformed)	Mean of gene expression (log2-tansformed) in low risk subgroup	Mean of gene expression (log2-tansformed) in high risk subgroup	Mean of gene expression in low risk subgroup	Mean of gene expression in high risk subgroup	Fold Change
	RPL9	NM_001024921.2	ribosomal protein L9 (RPL9), transcript variant 2, mRNA.	4	ILMN_1750507	2	39	13	0.022	14.2	13.6	14.4	12416.8	21618.8	1.7411
	RPL12	NM_000976.2	ribosomal protein L12 (RPL12), mRNA.	9	ILMN_1653469	2	34	18	0.0098	12.6	11.9	12.9	3821.7	7643.41	2
	RPL26	NM_000987.2	ribosomal protein L26 (RPL26), mRNA.	17	ILMN_1731546	2	40	12	0.049	12.5	11.6	12.8	3104.19	7131.55	2.2974
	RPL37	NM_000997.4	ribosomal protein L37 (RPL37), mRNA.	5	ILMN_2191634	2	20	32	0.076	6.9	6.8	7	111.43	128	1.1487
	RPL31	NM_000993.2	ribosomal protein L31 (RPL31), transcript variant 1, mRNA.	2	ILMN_1754195	2	40	12	0.036	14	13.6	14.2	12416.8	18820.3	1.51572
	RPL41	NM_001035267.1	ribosomal protein L41 (RPL41), transcript variant 2, mRNA.	12	ILMN_2331890	2	35	17	0.047	14.8	14.5	15	23170.5	32768	1.41421
	RPL30	NM_000989.2	ribosomal protein L30 (RPL30), mRNA.	8	ILMN_1754303	2	41	11	0.018	14.5	13.9	14.7	15286.8	26615.9	1.7411
	RPS9	NM_001013.3	ribosomal protein S9 (RPS9), mRNA.	19	ILMN_2038772	2	34	18	0.055	12.5	12.1	12.7	4389.98	6653.97	1.51572
	RPS15A	NM_001030009.1	ribosomal protein S15a (RPS15A), transcript variant 1, mRNA.	16	ILMN_2255310	2	38	14	0.042	11.3	10.2	11.7	1176.27	3326.99	2.82843
	RPS25	NM_001028.2	ribosomal protein S25 (RPS25), mRNA.	11	ILMN_1746516	2	35	17	0.014	14.5	14.1	14.7	17559.9	26615.9	1.51572
	RPS11	NM_001015.3	ribosomal protein S11 (RPS11), mRNA.	19	ILMN_1740587	2	21	31	0.025	14.2	13.9	14.5	15286.8	23170.5	1.51572
	RPS4X	NM_001007.3	ribosomal protein S4, X-linked (RPS4X), mRNA.	X	ILMN_2166831	2	24	28	0.058	11.8	11.4	12.3	2702.35	5042.77	1.86607
	RPL19	NM_000981.3	ribosomal protein L19 (RPL19), mRNA.	17	ILMN_1701832	2	36	16	0.041	14.1	13.7	14.3	13307.9	20171.1	1.51572
	RPL32	NM_001007073.1	ribosomal protein L32 (RPL32), transcript variant 2, mRNA.	3	ILMN_2400143	2	23	29	0.047	7.4	7.2	7.6	147.033	194.012	1.31951
	RPS5	NM_001009.3	ribosomal protein S5 (RPS5), mRNA.	19	ILMN_1707810	2	22	30	0.044	13.1	12.6	13.6	6208.38	12416.8	2
	RPL34	NM_000995.2	ribosomal protein L34 (RPL34), transcript variant 1, mRNA.	4	ILMN_1706873	2	27	25	0.017	8.8	8.4	9.5	337.794	724.077	2.14355
	RPL3	NM_001033853.1	ribosomal protein L3 (RPL3), transcript variant 2, mRNA.	22	ILMN_2319994	2	34	18	0.004	13.6	13.1	13.9	8779.97	15286.8	1.7411
	RPL36	NM_033643.1	ribosomal protein L36 (RPL36), transcript variant 1, mRNA.	19	ILMN_1685088	2	25	27	0.031	12.5	12	12.9	4096	7643.41	1.86607
	RPS2	NM_002952.3	ribosomal protein S2 (RPS2), mRNA.	16	ILMN_2218277	2	22	30	0.042	11.7	11.1	12.4	2194.99	5404.7	2.46229
	RPL15	NM_002948.2	ribosomal protein L15 (RPL15), mRNA.	3	ILMN_1762747	2	39	13	0.056	10.8	9.8	11.6	891.444	3104.19	3.4822
	RPS13	NM_001017.2	ribosomal protein S13 (RPS13), mRNA.	11	ILMN_1777344	2	24	28	0.1	13.3	12.8	13.6	7131.55	12416.8	1.7411
	RPL18A	NM_000980.2	ribosomal protein L18a (RPL18A), mRNA.	19	ILMN_2141452	2	18	34	0.059	13.8	13.5	14.2	11585.2	18820.3	1.6245
	RPS12	NM_001016.3	ribosomal protein S12 (RPS12), mRNA.	6	ILMN_1782621	2	31	21	0.025	14.6	14.1	14.9	17559.9	30573.6	1.7411
	RPL17	NM_000985.2	ribosomal protein L17 (RPL17), mRNA.	18	ILMN_2383097	2	36	16	0.019	13.8	13.2	14	9410.14	16384	1.7411
										12.5542	12.0458	12.8917	8045.58	13444.8	1.85325
	C. 1-D DDg parameters used in the LCI cohort . Startification cut-off values of the genes were defined by the 24-ribosome gene prognostic classifier (Singapure cohort) .
	Validation, RGC in LCI cohort (PT, n=206)
	Gene symbol	Transcript	Description	Chromosome	Affymetrix probeset ID	Patients partition design	Number of patients in low risk subgroup	Number of patients in high risk subgroup	Wald p-value	Gene expression cut-off value (log2-transformed)	Mean of gene expression (log2-tansformed) in low risk subgroup	Mean of gene expression (log2-tansformed) in high risk subgroup	Mean of gene expression in low risk subgroup	Mean of gene expression in high risk subgroup	Fold Change
	RPL9	NM_001024921.2	ribosomal protein L9 (RPL9), transcript variant 2, mRNA.	4	200032_s_at	2	197	9	0.01365	14.15	13.8094	14.7496	14355.9	27546	1.91879
	RPL12	NM_000976.2	ribosomal protein L12 (RPL12), mRNA.	9	200088_x_at	2	167	39	0.003603	13.24	12.6119	13.499	6259.79	11577.5	1.84951
	RPL26	NM_000987.2	ribosomal protein L26 (RPL26), mRNA.	17	222229_x_at	2	190	16	0.02545	12.64	11.8435	12.8164	3674.96	7213.21	1.9628
	RPL37	NM_000997.4	ribosomal protein L37 (RPL37), mRNA.	5	200092_s_at	2	103	103	0.003004	6.94	6.68846	7.15966	103.14	142.979	1.38626
	RPL31	NM_000993.2	ribosomal protein L31 (RPL31), transcript variant 1, mRNA.	2	200963_x_at	2	140	66	0.01542	13.89	13.4967	14.1273	11559.1	17895.2	1.54815
	RPL41	NM_001035267.1	ribosomal protein L41 (RPL41), transcript variant 2, mRNA.	12	201492_s_at	2	181	25	0.239	14.91	14.5734	15.0095	24380.4	32983.9	1.35289
	RPL30	NM_000989.2	ribosomal protein L30 (RPL30), mRNA.	8	200062_s_at	2	188	18	0.3609	14.6	14.0366	14.8546	16805.5	29627.4	1.76296
	RPS9	NM_001013.3	ribosomal protein S9 (RPS9), mRNA.	19	214317_x_at	2	167	39	0.1773	13.15	12.634	13.3953	6356.56	10774.6	1.69504
	RPS15A	NM_001030009.1	ribosomal protein S15a (RPS15A), transcript variant 1, mRNA.	16	200781_s_at	2	133	73	0.3214	14.02	13.7033	14.4159	13338.7	21857.9	1.63869
	RPS25	NM_001028.2	ribosomal protein S25 (RPS25), mRNA.	11	200091_s_at	2	95	111	0.04949	14.3	13.8958	14.6042	15242.8	24905.1	1.63389
	RPS11	NM_001015.3	ribosomal protein S11 (RPS11), mRNA.	19	200031_s_at	2	76	130	0.0576	14.1	13.8609	14.4606	14878.4	22545.5	1.51532
	RPS4X	NM_001007.3	ribosomal protein S4, X-linked (RPS4X), mRNA.	X	213347_x_at	2	188	18	0.4457	12.51	11.8347	12.6483	3652.64	6419.64	1.75753
	RPL19	NM_000981.3	ribosomal protein L19 (RPL19), mRNA.	17	200029_at	2	145	61	0.1581	14.08	13.7349	14.2802	13634.2	19896.3	1.45929
	RPL32	NM_001007073.1	ribosomal protein L32 (RPL32), transcript variant 2, mRNA.	3	200674_s_at	2	91	115	0.002653	7.39	7.10621	7.68525	137.779	205.822	1.49385
	RPS5	NM_001009.3	ribosomal protein S5 (RPS5), mRNA.	19	200024_at	2	118	88	0.2166	13.3	12.5097	13.5701	5831.56	12162.1	2.08557
	RPL34	NM_000995.2	ribosomal protein L34 (RPL34), transcript variant 1, mRNA.	4	200026_at	2	34	172	0.9658	8.59	8.38524	9.08472	334.356	542.967	1.62392
	RPL3	NM_001033853.1	ribosomal protein L3 (RPL3), transcript variant 2, mRNA.	22	212039_x_at	2	137	69	0.05928	13.6	12.7918	13.5674	7090.91	12139.2	1.71194
	RPL36	NM_033643.1	ribosomal protein L36 (RPL36), transcript variant 1, mRNA.	19	219762_s_at	2	134	72	0.003453	12.7	12.1324	13.1267	4489.62	8944.13	1.99218
	RPS2	NM_002952.3	ribosomal protein S2 (RPS2), mRNA.	16	212433_x_at	2	183	23	0.08104	12.5	11.7398	12.7397	3420.02	6839.41	1.99982
	RPL15	NM_002948.2	ribosomal protein L15 (RPL15), mRNA.	3	221475_s_at	2	183	23	0.0002439	10.79	10.1193	11.0139	1112.28	2067.85	1.85911
	RPS13	NM_001017.2	ribosomal protein S13 (RPS13), mRNA.	11	200018_at	2	110	96	0.2833	13.29	12.9956	13.5593	8166.89	12071.7	1.47813
	RPL18A	NM_000980.2	ribosomal protein L18a (RPL18A), mRNA.	19	216383_at	2	65	141	0.2326	13.74	13.5563	14.1379	12046.6	18027.5	1.49648
	RPS12	NM_001016.3	ribosomal protein S12 (RPS12), mRNA.	6	213377_x_at	2	161	45	0.002677	14.84	14.203	15.0949	18860	34996.3	1.85558
	RPL17	NM_000985.2	ribosomal protein L17 (RPL17), mRNA.	18	212537_x_at	2	204	2	0.9509	11.12	10.1728	11.1602	1154.28	2288.52	1.98264
										12.6829	12.1848	12.9484	8620.26	14319.6	1.71085

## Sheet: S6
Table S6. 41-gene prognostic signature defined by the cell cycle genes differentiating PT and AT samples. Data include Illumina and Affymentix microarray probes annotation support.
Gene Symbol ID	Gene description	RefSeq ID	Affymetrix probeset ID	Illumina probe ID	Chromosome	DNA stand
AURKB	aurora kinase B	NM_004217	209464_at	ILMN_1684217	chr17	-
BANF1	barrier to autointegration factor 1	NM_003860	210125_s_at	ILMN_2179837	chr11	+
BIRC5	baculoviral IAP repeat-containing 5	NM_001012271	202094_at	ILMN_1803124	chr17	+
CCNB1	cyclin B1	NM_031966	214710_s_at	ILMN_1712803	chr5	+
CCNB2	cyclin B2	NM_004701	202705_at	ILMN_1801939	chr15	+
CCNE1	cyclin E1	NM_001238	213523_at	ILMN_2384785	chr19	+
CDC20	cell division cycle 20 homolog (S. cerevisiae)	NM_001255	202870_s_at	ILMN_1663390	chr1	+
CDC25B	cell division cycle 25 homolog B (S. pombe)	NM_001287516	201853_s_at	ILMN_1740384	chr20	+
CDKN2A	cyclin-dependent kinase inhibitor 2A (melanoma, p16, inhibits CDK4)	NM_058197	207039_at	ILMN_1717714	chr9	-
CDKN2B	cyclin-dependent kinase inhibitor 2B (p15, inhibits CDK4)	NM_078487	207530_s_at	ILMN_2376723	chr9	-
CENPA	centromere protein A	NM_001042426	204962_s_at	ILMN_2392472	chr2	+
CENPM	centromere protein M	NM_001002876	218741_at	ILMN_2368718	chr22	-
CKAP5	cytoskeleton associated protein 5	NM_001008938	212832_s_at	ILMN_1748770	chr11	-
CSNK2A1	casein kinase 2, alpha 1 polypeptide	NM_001895	212075_s_at	ILMN_2386354	chr20	-
E2F2	E2F transcription factor 2	NM_004091	207042_at	ILMN_1777233	chr1	-
ENSA	endosulfine alpha	NM_207168	221487_s_at	ILMN_1760779	chr1	-
FOXM1	forkhead box M1	NM_202002	202580_x_at	ILMN_1716400	chr12	-
GMNN	geminin, DNA replication inhibitor	NM_015895	218350_s_at	ILMN_1720114	chr6	+
HIST1H4H	histone cluster 1, H4h	NM_003543	208181_at	ILMN_1751120	chr6	-
HSP90AA1	heat shock protein 90kDa alpha (cytosolic), class A member 1	NM_005348	214328_s_at	ILMN_2373515	chr14	-
KIF20A	kinesin family member 20A	NM_005733	218755_at	ILMN_1695658	chr5	+
KIF2C	kinesin family member 2C	NM_006845	211519_s_at	ILMN_1685916	chr1	+
LMNA	Lamin A/C	NM_005572	214213_x_at	ILMN_1737394	chr1	+
MCM2	minichromosome maintenance complex component 2	NM_004526	202107_s_at	ILMN_1681503	chr3	+
MCM3	minichromosome maintenance complex component 3	NM_002388	201555_at	ILMN_1806818	chr6	-
MCM5	minichromosome maintenance complex component 5	NM_006739	216237_s_at	ILMN_1815169	chr22	+
NCAPG	non-SMC condensin I complex, subunit G	NM_022346	218663_at	ILMN_1751444	chr4	+
NDC80	NDC80 homolog, kinetochore complex component (S. cerevisiae)	NM_006101	204162_at	ILMN_1664511	chr18	+
NEK2	NIMA (never in mitosis gene a)-related kinase 2	NM_002497	204641_at	ILMN_1653822	chr1	-
NUP62	nucleoporin 62kDa	NM_153719	202153_s_at	ILMN_2323491	chr19	-
PCNA	proliferating cell nuclear antigen	NM_182649	201202_at	ILMN_1694177	chr20	-
PMF1	polyamine-modulated factor 1	NM_007221	202337_at	ILMN_1756445	chr1	+
POLE2	polymerase (DNA directed), epsilon 2 (p59 subunit)	NM_002692	205909_at	ILMN_1774336	chr14	-
PSMA1	proteasome (prosome, macropain) subunit, alpha type, 1	NM_148976	211746_x_at	ILMN_1760542	chr11	-
PSMD4	proteasome (prosome, macropain) 26S subunit, non-ATPase, 4	NM_001330692	211609_x_at	ILMN_1711765	chr1	+
PSME3	proteasome (prosome, macropain) activator subunit 3 (PA28 gamma; Ki)	NM_005789	209853_s_at	ILMN_1800975	chr17	+
PTTG1	pituitary tumor-transforming 1	NM_004219	203554_x_at	ILMN_1753196	chr5	+
RPS27A	ribosomal protein S27a	NM_002954	200017_at	ILMN_1755883	chr2	+
STAG2	stromal antigen 2	NM_006603	209023_s_at	ILMN_2333708	chrX	+
UBE2C	ubiquitin-conjugating enzyme E2C	NM_181800	202954_at	ILMN_2301083	chr20	+
PBK	PDZ binding kinase	NM_018492	219148_at	ILMN_1673673	chr8	-

## Sheet:  S7
Table S7. Clinical phenotypes associated with the RGC clinical subgroups in PT.
*: % of patients with AFP level >300 ng/mL.
.**: % of patients with tumors >5 cm.
***: % of patients with Albumin Child points 2 and 3. Albumin Child points were binned according to Child-Pugh Category score: 1 point = >35g/L, 2 points = 28-35g/L, 3 points = <28g/L.
NA: not available or not informative.
† and †† : % of patients with BCLC stage B and C and with TNM stage II-IV, respectively.
Clinical characteristic	LRT subgroup	HRT subgroup	p-value (Fisher's test)
Singapore cohort(n=115)
HBV infection (yes/ no/ %)	34/27/44	19/16/50	0.3
HCV infection (yes/ no/ %)	11/26//14	2023-09-10	0.16
Gender, male (yes/ no/ %)	62/15/80	31/7/82	0.6
Age, years(≥50/ <50/ median)	69/8/90	35/3/92	0.5
AFP (>300 ng/mL/ ≤300 ng/mL/ %*)	26/47/35	16/21/43	0.3
Cirrhosis (yes/ no, %)	40/37/52	22/16/58	0.4
Multinodular/solitary tumors (yes/ no/ %)	14/63/18	1932-12-26	0.09
Tumor size (>5 cm/≤5cm/ %**)	46/31/60	16/22/42	0.06
Microscopic vascular invasion (yes/ no,%)	29/48/38	16/22/42	0.4
Albumin Child points (2+3/1/%***)	22/55/29	18/20/47	0.04
BCLC staging (B and C/0 and A/ %†)	18/20/47	14/24/37	0.4
TNM staging (II-IV/ I/ %††)	36/41/47	23/15/59	0.14
LCI cohort (n=206)
HBV infection (yes/ no/ %)	141/4/97	46/0/100	0.3
HCV infection (yes/ no/ %)	NA	NA	NA
Gender, male (yes/ no/ %)	136/17/89	47/6/89	0.9
Age, years(≥50/ <50/ median)	95/58/62	25/28/47	0.07
AFP (>300 ng/mL/ ≤300 ng/mL/ %*)	55/98/36	39/11/78	1.8e-07
Cirrhosis (yes/ no, %)	141/12/92	48/5/90	0.4
Multinodular/solitary tumors (yes/ no/ %)	26/127/17	14/39/26	0.09
Tumor size (>5 cm/≤5cm/%**)	49/103/32	22/31/58	0.2
Microscopic vascular invasion (yes/ no,%)	NA	NA	NA
Albumin Child points (2+3/1/%**)	NA	NA	NA
BCLC staging (B and C/0 and A/ %†)	24/121/17	17/29/37	0.004
TNM staging (II-IV/ I/ %††)	78/67/53	27/19/59	0.3
Overall: Singapore + LCI cohorts (n=321)
HBV infection (yes/ no/ %)	175/31/85	65/16/80	0.4
HCV infection (yes/ no/ %)	NA	NA	NA
Gender, male (yes/ no/ %)	198/32/86	78/91/86	0.5
Age, years(>50/ ≤50/ median)	164/66/55	60/31/53	0.4
AFP (>300 ng/mL/ ≤300 ng/mL/ %*)	90/47/39	53/47/60	0.001
Cirrhosis (yes/ no, %)	181/49/79	70/21/77	0.8
Multinodular/solitary tumors (yes/ no/ %)	40/230/18	26/65/29	0.03
Tumor size (>5 cm/≤5cm/ %**)	95/134/41	38/91/41	0.9
Microscopic vascular invasion (yes/ no,%)	NA	NA	NA
Albumin Child points (2+3/1/%**)	NA	NA	NA
BCLC staging (B and C/0 and A/ %†)	45/176/20	31/53/37	0.005
TNM staging (II-IV/ I/ %††)	114/108/51	50//34/60	0.2

## Sheet:  S8
Table S8. The common differentially expressed genes between HRT and LRT prognostic subgroups derived by the RGC in PT.
*: Q-value id t-test p-value corrected for multiple testing.
**: Genes were sorted in the decending order of multiplied fold changes in two cohorts.
Genes highlighted in bold belong to the WNT pathway and mentioned in the text.
***: mean for gene expression value in the subgroup (non-log transformed).
Genes of RGC were excluded from the list of upregulated DEGs.
Gene Symbol ID	Singapore HCC cohort						LCI HCC cohort						Multiplied fold change in both cohorts**
	Illumina Microarray Probe ID	Q Value*	LR Mean***	HR Mean***	Gene up- or down-regulated	Fold change: LR/HR*	Affymetrix U133A microarray probeset ID	Q Value*	LR Mean***	HR Mean***	Gene up- or down-regulated	Fold change: LR/HR*
DKK1	ILMN_1773337	0.0128005	282.113	1371.78	up	4.86253	204602_at	0.00103028	26.8745	213.38	up	7.93989	38.608
RELN	ILMN_1753005	0.0128005	181.598	371.069	up	2.04335	205923_at	0.00103028	99.8723	346.384	up	3.46826	7.08688
FABP5	ILMN_2146761	0.0128005	372.46	593.021	up	1.59217	202345_s_at	0.00103028	63.852	178.226	up	2.79124	4.44413
OAT	ILMN_2068747	0.0310972	653.542	1199.73	up	1.83573	201599_at	0.00103028	190.103	433.721	up	2.2815	4.18822
FAM60A	ILMN_3272603	0.0128005	358.267	531.105	up	1.48243	220147_s_at	0.00103028	95.5019	266.484	up	2.79035	4.1365
DNAJC12	ILMN_2269256	0.0217061	450.042	1012.77	up	2.25038	218976_at	0.00382167	76.5082	132.135	up	1.72707	3.88657
TOX3	ILMN_2413833	0.0128005	198.757	344.062	up	1.73107	215108_x_at	0.00103028	42.6723	95.3843	up	2.23527	3.86941
CYBA	ILMN_1744604	0.0456016	1125.6	1949.26	up	1.73175	203028_s_at	0.00103028	116.545	258.652	up	2.21933	3.84332
RHOBTB1	ILMN_2376502	0.0290489	171.977	327.275	up	1.90302	212651_at	0.00103028	40.9789	81.7748	up	1.99553	3.79754
KRT20	ILMN_1794729	0.0217061	118.26	285.87	up	2.4173	213953_at	0.0244218	12.3165	18.1404	up	1.47285	3.56032
MYC	ILMN_1680618	0.0128005	831.373	1438.42	up	1.73018	202431_s_at	0.00174326	195.098	399.047	up	2.04536	3.53884
IMPDH2	ILMN_1705737	0.0162538	1786.64	2364.47	up	1.32341	201892_s_at	0.00103028	281.053	708.082	up	2.51939	3.33419
EEF1B2	ILMN_1694587	0.0128005	4237.75	7546.32	up	1.78074	200705_s_at	0.00103028	1456.22	2725.07	up	1.87133	3.33235
PLEKHB1	ILMN_1783231	0.0266396	141.25	242.056	up	1.71368	209504_s_at	0.00103028	14.7857	28.4132	up	1.92167	3.29312
ARID5B	ILMN_1721626	0.0128005	461.356	747.683	up	1.62062	212614_at	0.00103028	91.7108	175.279	up	1.91121	3.09736
DDX21	ILMN_1735461	0.0128005	564.052	960.777	up	1.70335	208152_s_at	0.00103028	249.458	443.037	up	1.776	3.02514
RPS3	ILMN_1760714	0.0128005	6263.23	9459.67	up	1.51035	208692_at	0.00103028	1561.11	3037.2	up	1.94555	2.93846
BZW2	ILMN_1676548	0.0128005	728.051	1103.44	up	1.5156	217809_at	0.00103028	208.749	401.649	up	1.92407	2.91614
CTSC	ILMN_1792885	0.0333331	230.043	325.639	up	1.41556	201487_at	0.00103028	162.165	332.712	up	2.05169	2.90428
RPL10A	ILMN_1808041	0.0128005	1916.32	3056.39	up	1.59493	200036_s_at	0.00103028	1289.84	2312.42	up	1.79279	2.85938
MTHFD2	ILMN_2405521	0.0310972	139.37	182.317	up	1.30815	201761_at	0.00103028	18.2003	39.6997	up	2.18127	2.85343
RPS24	ILMN_2399893	0.0128005	656.422	1147.69	up	1.7484	200061_s_at	0.00103028	5374.06	8378.58	up	1.55908	2.7259
TTYH1	ILMN_1758497	0.0162538	99.8921	217.099	up	2.17333	219415_at	0.0250746	9.70894	11.9064	up	1.22633	2.66522
FRAS1	ILMN_1806667	0.0186665	152.879	336.096	up	2.19845	220910_at	0.00103028	14.8557	17.9998	up	1.21164	2.66373
RBMS1	ILMN_2358540	0.0128005	285.868	445.288	up	1.55767	203748_x_at	0.00103028	80.9325	133.34	up	1.64754	2.56633
EEF1G	ILMN_2262288	0.0128005	4364.47	6866.44	up	1.57326	211345_x_at	0.00103028	2429.15	3955.54	up	1.62837	2.56184
RPL13A	ILMN_1713369	0.0128005	2982.1	4781.95	up	1.60355	210646_x_at	0.00103028	4311.73	6754.45	up	1.56653	2.51201
CLIC1	ILMN_1756982	0.0403519	2135.03	2941.17	up	1.37758	208659_at	0.00103028	397.821	711.285	up	1.78795	2.46304
RPL13	ILMN_2413278	0.0128005	754.359	1135.31	up	1.50499	212734_x_at	0.00103028	2032.25	3266.5	up	1.60733	2.41902
RPL7A	ILMN_1740749	0.0128005	3446.11	4734.09	up	1.37375	217740_x_at	0.00103028	3115.42	5461.69	up	1.75312	2.40835
NAP1L1	ILMN_1699208	0.0217061	886.697	1181.39	up	1.33235	208753_s_at	0.00103028	108.849	196.702	up	1.80711	2.4077
GNL3	ILMN_2324056	0.0128005	628.226	844.955	up	1.34499	217850_at	0.00103028	182.954	327.322	up	1.7891	2.40631
TGFBR2	ILMN_1726245	0.0128005	1063.28	1593.85	up	1.499	208944_at	0.00103028	248.723	398.473	up	1.60207	2.40151
RPS8	ILMN_3243700	0.0128005	8518.16	11239.1	up	1.31943	200858_s_at	0.00103028	882.339	1605.19	up	1.81924	2.40036
RPS6	ILMN_1656791	0.0128005	13259.3	19457.5	up	1.46746	201254_x_at	0.00103028	3124.43	5083.96	up	1.62716	2.3878
RPS21	ILMN_1800573	0.0128005	1378.92	2015.73	up	1.46182	200834_s_at	0.00103028	2699.6	4396.19	up	1.62846	2.38051
RPL36A	ILMN_2112811	0.0128005	202.174	258.136	up	1.2768	201406_at	0.00103028	1768.24	3254.6	up	1.84059	2.35006
EIF3L	ILMN_1762725	0.0128005	3116.97	4270.84	up	1.37019	217719_at	0.00103028	2172.4	3721.43	up	1.71305	2.34721
RPL29	ILMN_1771051	0.0128005	243.707	351.011	up	1.4403	213969_x_at	0.00103028	2539.84	4074.31	up	1.60416	2.31047
LEF1	ILMN_2213136	0.0266396	197.85	305.513	up	1.54416	221558_s_at	0.00218006	23.4515	35.0742	up	1.49561	2.30946
RPLP0	ILMN_1745075	0.0128005	778.151	1291.03	up	1.6591	211972_x_at	0.00103028	3912.24	5417.58	up	1.38478	2.29748
TSPAN5	ILMN_1799028	0.0128005	165.588	333.666	up	2.01504	209890_at	0.0217992	15.7766	17.8553	up	1.13176	2.28053
TAF1D	ILMN_3235027	0.0128005	156.638	197.387	up	1.26015	218750_at	0.00103028	73.4411	131.816	up	1.79485	2.26177
ADSL	ILMN_1790757	0.0128005	1861.27	2346.2	up	1.26054	210250_x_at	0.00103028	203.374	363.833	up	1.78898	2.25508
RPS17	ILMN_2207539	0.0128005	3902.09	5795.48	up	1.48523	201665_x_at	0.00103028	3040.94	4616.68	up	1.51818	2.25484
CDK7	ILMN_1778917	0.0128005	723.339	998.629	up	1.38058	211297_s_at	0.00103028	59.7117	97.1658	up	1.62725	2.24655
MARCKS	ILMN_1807042	0.0128005	2451.72	4000.16	up	1.63157	201668_x_at	0.00261473	25.035	34.3515	up	1.37214	2.23874
MEST	ILMN_2278590	0.0162538	93.6395	106.636	up	1.13879	202016_at	0.00103028	181.501	356.522	up	1.9643	2.23693
RPL4	ILMN_1752285	0.0128005	4550.98	6346.87	up	1.39462	211710_x_at	0.00103028	3540.09	5663.1	up	1.59971	2.23098
RPL35A	ILMN_1756360	0.0128005	9360.83	13559.9	up	1.44858	213687_s_at	0.00103028	1066.84	1632.76	up	1.53046	2.21699
SSB	ILMN_1672006	0.0128005	1021.91	1367.85	up	1.33852	201139_s_at	0.00103028	146.585	242.501	up	1.65434	2.21437
GLRX3	ILMN_3247462	0.0128005	593.228	911.136	up	1.5359	209080_x_at	0.00174326	95.5469	137.57	up	1.43981	2.2114
HDAC2	ILMN_1767747	0.0244001	1164.68	1539.59	up	1.32189	201833_at	0.00103028	234.617	391.853	up	1.67018	2.20781
ACTG1	ILMN_1704961	0.0128005	2429.58	4220.03	up	1.73694	211995_x_at	0.00629773	2083.06	2644.28	up	1.26942	2.2049
ENC1	ILMN_1779147	0.0310972	288.277	406.81	up	1.41118	201341_at	0.00103028	126.222	195.896	up	1.552	2.19014
EIF3H	ILMN_1683660	0.0128005	2017.32	2735.36	up	1.35594	201592_at	0.00103028	916.809	1480.36	up	1.61469	2.18943
TOMM20	ILMN_1679796	0.0128005	1445.11	2237.75	up	1.5485	212773_s_at	0.00103028	419.07	588.287	up	1.40379	2.17377
RAN	ILMN_3307930	0.0128005	2267.09	3061.64	up	1.35047	200750_s_at	0.00103028	587.053	936.731	up	1.59565	2.15487
PRMT1	ILMN_2347234	0.0128005	311.849	443.559	up	1.42235	206445_s_at	0.00126779	129.143	194.261	up	1.50422	2.13954
RPSA	ILMN_2411723	0.0128005	8653.62	11083.7	up	1.28081	213801_x_at	0.00103028	2762.41	4610.59	up	1.66905	2.13773
MFAP2	ILMN_1787981	0.0487058	102.808	146.595	up	1.42592	203417_at	0.00103028	15.8555	23.4336	up	1.47795	2.10743
RPL8	ILMN_1811433	0.0244001	238.946	313.533	up	1.31215	200936_at	0.00103028	2995.42	4794.39	up	1.60057	2.1002
RPS27A	ILMN_1755883	0.0128005	6026.97	8788.06	up	1.45812	200017_at	0.00103028	3185.61	4577.96	up	1.43708	2.09544
RPL28	ILMN_1673509	0.0186665	201.024	253.199	up	1.25955	200003_s_at	0.00103028	2940.08	4860.94	up	1.65333	2.08245
ITGA2	ILMN_1665792	0.0128005	172.188	294.953	up	1.71297	205032_at	0.00103028	13.5436	16.4477	up	1.21443	2.08028
RSL1D1	ILMN_1723729	0.0128005	766.535	993.286	up	1.29581	212018_s_at	0.00103028	172.188	275.039	up	1.59731	2.06982
SACS	ILMN_2131523	0.0128005	139.796	171.157	up	1.22433	213262_at	0.00103028	15.1025	25.1715	up	1.66671	2.04061
IARS	ILMN_1733956	0.0162538	502.16	687.309	up	1.36871	204744_s_at	0.00103028	510.43	759.202	up	1.48738	2.03578
PHLDA1	ILMN_1687978	0.0128005	703.711	1268.45	up	1.80251	217999_s_at	0.0244218	14.1825	15.8567	up	1.11805	2.01529
NEDD9	ILMN_1758719	0.0244001	177.632	216.915	up	1.22115	202150_s_at	0.00103028	29.52	48.6962	up	1.6496	2.01441
SMC3	ILMN_1718807	0.0186665	570.035	694.659	up	1.21863	209257_s_at	0.00103028	68.3574	112.965	up	1.65257	2.01386
NPM3	ILMN_2110252	0.0266396	520.04	745.799	up	1.43412	205129_at	0.00103028	13.4507	18.7904	up	1.39698	2.00343
TCP1	ILMN_1660661	0.0128005	282.814	417.256	up	1.47537	208778_s_at	0.00103028	372.651	503.889	up	1.35218	1.99496
ADNP	ILMN_1657993	0.0354083	454.06	540.556	up	1.19049	201773_at	0.00103028	153.495	256.993	up	1.67428	1.99322
RPL23A	ILMN_1788607	0.0128005	435.73	660.726	up	1.51636	208834_x_at	0.00103028	6827.63	8941.86	up	1.30966	1.98592
RPS7	ILMN_2070072	0.0162538	529.829	737.882	up	1.39268	213941_x_at	0.00103028	2911.99	4151.06	up	1.42551	1.98527
RPS18	ILMN_1753534	0.0128005	8834.3	11126.3	up	1.25944	201049_s_at	0.00103028	4914.46	7737.44	up	1.57442	1.98289
NHP2L1	ILMN_1709809	0.0128005	497.455	732.787	up	1.47307	201076_at	0.00103028	68.6159	92.3052	up	1.34525	1.98164
RPL6	ILMN_1717490	0.0128005	245.453	336.423	up	1.37062	200034_s_at	0.00103028	3336.51	4818.09	up	1.44405	1.97925
VPS54	ILMN_1761086	0.0162538	220.8	270.509	up	1.22513	218423_x_at	0.00103028	77.2053	123.787	up	1.60335	1.96431
FKBP10	ILMN_1659905	0.0266396	117.299	151.636	up	1.29272	219249_s_at	0.00103028	14.1786	21.4713	up	1.51435	1.95764
ARF4	ILMN_1723884	0.0128005	551.339	884.743	up	1.60472	201097_s_at	0.00303156	1186.3	1431.55	up	1.20673	1.93646
RPL23AP7	ILMN_2222750	0.0128005	321.2	446.996	up	1.39165	221634_at	0.00103028	18.1188	25.1909	up	1.39032	1.93483
GREB1	ILMN_1721170	0.0290489	129.462	148.576	up	1.14764	205862_at	0.00103028	15.0823	25.4006	up	1.68414	1.93278
PPA1	ILMN_1805827	0.0128005	4177	5580.42	up	1.33599	217848_s_at	0.00103028	1010.04	1461.11	up	1.44659	1.93262
PDCD2	ILMN_1797684	0.0128005	605.378	820.783	up	1.35582	204025_s_at	0.00103028	36.543	51.9542	up	1.42173	1.92761
MAPRE1	ILMN_1777721	0.047293	1237.07	1659.68	up	1.34162	200712_s_at	0.00103028	47.2937	67.6589	up	1.43061	1.91934
ADD3	ILMN_2311278	0.0128005	196.466	265.202	up	1.34986	201752_s_at	0.00887392	104.836	148.36	up	1.41516	1.91027
MAP4K4	ILMN_2375002	0.0371013	234.989	297.193	up	1.26471	206571_s_at	0.00103028	107.874	162.69	up	1.50815	1.90737
IPO7	ILMN_1652378	0.0128005	165.702	218.547	up	1.31892	200994_at	0.00103028	309.899	447.34	up	1.4435	1.90386
ATP1B3	ILMN_1654322	0.0128005	166.862	207.926	up	1.2461	208836_at	0.00303156	217.429	331.917	up	1.52656	1.90223
ACTL6A	ILMN_2328280	0.0128005	489.753	592.339	up	1.20947	202666_s_at	0.00103028	66.8721	104.674	up	1.56528	1.89315
CLNS1A	ILMN_1736814	0.0186665	1799.62	2241.75	up	1.24568	209143_s_at	0.00103028	245.94	373.485	up	1.5186	1.89169
WDR12	ILMN_1770692	0.0128005	474.958	602.628	up	1.2688	218512_at	0.00103028	172.013	256.369	up	1.4904	1.89103
RBM3	ILMN_1698213	0.0421433	334.555	418.375	up	1.25054	208319_s_at	0.00103028	189.144	285.805	up	1.51105	1.88962
RNF44	ILMN_1660079	0.0310972	264.088	309.952	up	1.17367	203286_at	0.00103028	52.0138	83.6767	up	1.60874	1.88813
NRP1	ILMN_1699574	0.0186665	594.691	796.475	up	1.33931	212298_at	0.00343832	84.9069	119.542	up	1.40792	1.88564
LBR	ILMN_1810418	0.0186665	159.156	192.732	up	1.21097	201795_at	0.00103028	495.124	770.455	up	1.55608	1.88436
NCL	ILMN_2121437	0.0186665	2324.26	2774.71	up	1.1938	200610_s_at	0.00103028	738.08	1154.1	up	1.56365	1.86668
UBE2E1	ILMN_2371685	0.0128005	175.191	236.745	up	1.35135	212519_at	0.00103028	488.527	673.013	up	1.37764	1.86167
CKLF	ILMN_1712389	0.0217061	1326.43	1773.87	up	1.33732	221058_s_at	0.00103028	25.4135	35.2946	up	1.38882	1.85729
NCBP2	ILMN_1720442	0.0128005	679.36	860.633	up	1.26683	201521_s_at	0.00103028	28.0396	41.082	up	1.46514	1.85609
RANBP1	ILMN_1721457	0.0403519	600.009	742.619	up	1.23768	202483_s_at	0.00103028	235.729	352.849	up	1.49684	1.85261
MID1	ILMN_1761858	0.0371013	457.045	630.869	up	1.38032	203637_s_at	0.0355647	66.9185	89.3255	up	1.33484	1.84251
NME1-NME2	ILMN_1662905	0.0128005	3507.14	4919.67	up	1.40276	201268_at	0.00103028	1193.37	1561.85	up	1.30877	1.83589
RPL27	ILMN_1656807	0.0128005	14431.7	18823.8	up	1.30433	200025_s_at	0.00103028	3187.92	4485.04	up	1.40689	1.83505
EIF4B	ILMN_1655497	0.0128005	3452.99	4569.31	up	1.32329	211938_at	0.00103028	671.037	927.43	up	1.38208	1.8289
ARL5A	ILMN_2332558	0.0128005	769.921	979.588	up	1.27232	218150_at	0.00103028	250.202	359.43	up	1.43656	1.82777
RPS29	ILMN_2415722	0.0128005	13365.5	16612.5	up	1.24293	201094_at	0.00103028	2560.85	3746.53	up	1.463	1.81842
GPR44	ILMN_1703326	0.0128005	88.3994	135.617	up	1.53414	206361_at	0.00126779	16.7324	19.8304	up	1.18515	1.81818
PTPRG	ILMN_1779674	0.0217061	279.934	361.494	up	1.29136	204944_at	0.00174326	23.8867	33.5084	up	1.40281	1.81152
HNRNPA0	ILMN_1753279	0.0310972	913.131	1194.84	up	1.30851	201054_at	0.00103028	216.411	299.575	up	1.38429	1.81135
GYG1	ILMN_2230862	0.0128005	666.981	861.019	up	1.29092	201554_x_at	0.00174326	63.3053	88.6714	up	1.40069	1.80818
RPS15	ILMN_2219131	0.0128005	178.718	223.118	up	1.24844	200819_s_at	0.00103028	3049.45	4415.49	up	1.44796	1.80769
LIMS1	ILMN_1733176	0.0128005	1019.43	1405.91	up	1.37911	212687_at	0.00174326	253.593	330.082	up	1.30162	1.79508
IGBP1	ILMN_1717165	0.0128005	438.53	567.168	up	1.29334	202105_at	0.00103028	71.9923	99.8675	up	1.3872	1.79412
PDLIM1	ILMN_1788955	0.0290489	1280.96	1726.08	up	1.34748	208690_s_at	0.00174326	632.712	838.825	up	1.32576	1.78644
IFNGR2	ILMN_1764964	0.0421433	1719.89	2289.31	up	1.33107	201642_at	0.00174326	148.977	199.905	up	1.34185	1.7861
CD2AP	ILMN_1730433	0.0217061	246.394	290.597	up	1.1794	203593_at	0.00103028	212.998	322.335	up	1.51333	1.78482
CCT7	ILMN_1662954	0.0128005	374.287	501.996	up	1.34121	200812_at	0.00103028	224.877	298.753	up	1.32852	1.78182
RPS14	ILMN_1666635	0.0128005	13829.6	18282.6	up	1.32199	208645_s_at	0.00103028	3069.17	4134.26	up	1.34703	1.78075
NUP37	ILMN_1771903	0.0128005	729.276	958.262	up	1.31399	218622_at	0.00103028	115.85	156.76	up	1.35313	1.778
RPL24	ILMN_2160388	0.0128005	12924.3	16593.8	up	1.28392	214143_x_at	0.00103028	3529.53	4870.36	up	1.37989	1.77166
TUBB6	ILMN_1702636	0.0354083	109.78	138.728	up	1.26369	209191_at	0.00456364	41.5188	58.1709	up	1.40107	1.77053
DDX50	ILMN_1712320	0.0186665	457.908	531.366	up	1.16042	221699_s_at	0.00103028	83.3097	126.878	up	1.52297	1.76729
LMCD1	ILMN_1754969	0.0333331	333.685	445.368	up	1.3347	218574_s_at	0.00174326	36.4189	48.1641	up	1.3225	1.76514
TIMM9	ILMN_1653709	0.0310972	571.339	680.98	up	1.1919	218316_at	0.00103028	41.359	60.9178	up	1.4729	1.75556
FERMT1	ILMN_1696585	0.0128005	126.063	170.107	up	1.34937	60474_at	0.0147484	14.1959	18.3676	up	1.29387	1.74591
WDR43	ILMN_1671442	0.0217061	196.971	221.543	up	1.12475	214662_at	0.00103028	30.4912	47.2915	up	1.55099	1.74447
AMD1	ILMN_1667994	0.0128005	210.411	247.631	up	1.17689	201196_s_at	0.00103028	66.3813	98.1775	up	1.47899	1.74062
FXR1	ILMN_2389273	0.0128005	424.644	575.916	up	1.35623	201636_at	0.00126779	117.863	150.384	up	1.27592	1.73045
RCN2	ILMN_1662129	0.0128005	672.44	876.396	up	1.30331	201486_at	0.00126779	188.584	250.057	up	1.32597	1.72814
KIAA0020	ILMN_1665483	0.0403519	437.682	531.058	up	1.21334	203712_at	0.00103028	47.7923	67.9577	up	1.42194	1.7253
DYNC1I2	ILMN_1773847	0.0128005	668.959	876.622	up	1.31043	211684_s_at	0.00103028	350.876	461.664	up	1.31575	1.72419
PON2	ILMN_1714158	0.0162538	3170.52	4670.31	up	1.47304	201876_at	0.0279638	2079.34	2430.12	up	1.1687	1.72154
UBE2E3	ILMN_2390338	0.0162538	833.173	1043.63	up	1.2526	210024_s_at	0.00126779	304.698	418.7	up	1.37415	1.72126
METTL5	ILMN_1691570	0.0128005	914.912	1199.2	up	1.31073	221570_s_at	0.00103028	344.593	452.34	up	1.31268	1.72056
MFF	ILMN_1680171	0.0128005	317.815	417.516	up	1.31371	219137_s_at	0.00303156	97.616	127.611	up	1.30727	1.71737
GCSH	ILMN_2090782	0.0266396	683.723	933.929	up	1.36595	213129_s_at	0.0144674	547.33	687.667	up	1.2564	1.71618
EIF3F	ILMN_1694398	0.0217061	1670.32	2059.06	up	1.23274	200023_s_at	0.00103028	735.55	1023.97	up	1.39212	1.71611
RPL22	ILMN_2079386	0.0128005	1670.69	2266	up	1.35632	220960_x_at	0.00103028	1930.36	2442.32	up	1.26522	1.71604
HDAC4	ILMN_1764396	0.0162538	141.015	168.731	up	1.19655	204225_at	0.00103028	22.5255	32.2192	up	1.43034	1.71147
CCT2	ILMN_1679382	0.0128005	1059.77	1413.29	up	1.33358	201946_s_at	0.0351667	154.262	197.923	up	1.28303	1.71102
DUSP22	ILMN_1730765	0.0162538	200.477	259.762	up	1.29572	218845_at	0.00126779	125.848	165.713	up	1.31678	1.70617
TIAL1	ILMN_2351309	0.0128005	232.19	289.366	up	1.24625	202405_at	0.00103028	23.248	31.7927	up	1.36755	1.7043
BTF3	ILMN_1659762	0.0128005	5228.79	6908.84	up	1.32131	208517_x_at	0.00103028	1596.45	2058.63	up	1.28951	1.70384
G3BP2	ILMN_2381758	0.0128005	241.575	320.134	up	1.3252	208841_s_at	0.00261473	161.581	207.087	up	1.28163	1.69841
ZC3H15	ILMN_2062112	0.0128005	606.005	768.211	up	1.26766	201595_s_at	0.00103028	289.257	386.848	up	1.33738	1.69535
NSA2	ILMN_1694259	0.0128005	1752.05	2186.74	up	1.24811	201922_at	0.00103028	832.549	1128.53	up	1.35551	1.69182
BCCIP	ILMN_1811188	0.0128005	391.177	520.688	up	1.33108	218264_at	0.00174326	50.7538	64.4477	up	1.26981	1.69022
APEX1	ILMN_2319344	0.0310972	1111.65	1345.17	up	1.21007	210027_s_at	0.00103028	769.877	1072.38	up	1.39293	1.68554
SUMO2	ILMN_2333594	0.0128005	2032.31	2967.37	up	1.4601	213881_x_at	0.00103028	1700.1	1960.42	up	1.15312	1.68366
ACSL3	ILMN_1666096	0.0439433	281.214	338.866	up	1.20501	201660_at	0.00174326	291.067	405.99	up	1.39483	1.68079
FAIM	ILMN_1690101	0.0128005	190.254	242.442	up	1.27431	220643_s_at	0.00218006	21.7834	28.6359	up	1.31458	1.67518
RSL24D1	ILMN_2175465	0.0371013	2968.14	3504.25	up	1.18062	217915_s_at	0.00103028	202.016	285.947	up	1.41547	1.67113
PPP3CB	ILMN_1802669	0.0162538	512.436	685.338	up	1.33741	202432_at	0.00103028	132.408	165.356	up	1.24884	1.67021
EIF1B	ILMN_1679324	0.0128005	1384.76	1744.04	up	1.25945	201738_at	0.00103028	421.293	558.691	up	1.32613	1.6702
TRIM24	ILMN_2405031	0.0439433	267.793	329.957	up	1.23214	204391_x_at	0.00218006	229.921	310.346	up	1.3498	1.66314
RBMX	ILMN_2124951	0.0128005	655.568	783.05	up	1.19446	213762_x_at	0.00103028	294.513	409.655	up	1.39095	1.66144
CCDC6	ILMN_1745904	0.0128005	1207.25	1531.31	up	1.26842	204716_at	0.00103028	20.2783	26.5504	up	1.3093	1.66075
EEF1A1	ILMN_2038774	0.0128005	19143.3	27844.5	up	1.45453	213477_x_at	0.00103028	7153.98	8148.51	up	1.13902	1.65674
CACYBP	ILMN_1726574	0.0162538	619.786	866.159	up	1.39751	201381_x_at	0.0253006	408.662	484.445	up	1.18544	1.65667
CHORDC1	ILMN_1776337	0.0162538	224.814	274.959	up	1.22305	218566_s_at	0.00261473	148.765	201.477	up	1.35433	1.65641
MINPP1	ILMN_1664994	0.0244001	369.906	443.846	up	1.19989	209585_s_at	0.00103028	145.623	200.185	up	1.37468	1.64947
RPS3A	ILMN_2139943	0.0128005	9244.72	12931	up	1.39874	216823_at	0.00103028	14.922	17.5539	up	1.17637	1.64544
CKAP2	ILMN_1674411	0.0162538	193.994	232.227	up	1.19708	218252_at	0.00382167	40.6679	55.8919	up	1.37435	1.64521
YAP1	ILMN_1709479	0.0403519	544.681	702.654	up	1.29003	213342_at	0.0153007	34.7412	44.298	up	1.27509	1.6449
CBFB	ILMN_1766408	0.0128005	299.04	395.12	up	1.3213	202370_s_at	0.0281749	82.3114	102.355	up	1.24351	1.64304
TPRKB	ILMN_1690307	0.0128005	452.559	608.258	up	1.34404	219030_at	0.00382167	132.345	161.691	up	1.22174	1.64207
ALCAM	ILMN_1670870	0.0266396	1592.56	2013.86	up	1.26454	201952_at	0.00525475	742.551	961.832	up	1.29531	1.63797
MRS2	ILMN_1778677	0.0128005	185.14	220.957	up	1.19346	218538_s_at	0.00174326	57.6367	79.0709	up	1.37189	1.63729
RUVBL1	ILMN_1693108	0.0128005	268.164	336.697	up	1.25556	201614_s_at	0.00174326	67.7178	88.2895	up	1.30378	1.63698
RPL27A	ILMN_1713086	0.0128005	16603.9	21417.3	up	1.28989	212044_s_at	0.00663479	77.1263	97.7675	up	1.26763	1.63511
ZFP36L2	ILMN_2150258	0.0128005	314.27	436.74	up	1.3897	201368_at	0.0365982	576.375	677.384	up	1.17525	1.63324
CCT6A	ILMN_1719611	0.0162538	293.282	364.969	up	1.24443	201326_at	0.00103028	309.339	405.433	up	1.31064	1.631
JMJD1C	ILMN_2410742	0.0128005	262.497	328.295	up	1.25066	221763_at	0.00103028	84.3399	109.077	up	1.29331	1.61749
RPL37A	ILMN_2051519	0.0128005	17524.4	21104.9	up	1.20432	201429_s_at	0.00103028	7938.7	10658.8	up	1.34264	1.61696
EMG1	ILMN_1797074	0.0128005	662.289	826.743	up	1.24831	209233_at	0.00595596	116.915	151.436	up	1.29527	1.6169
PPP2R3C	ILMN_1662617	0.0354083	391.444	462.359	up	1.18116	218852_at	0.00103028	54.605	74.5322	up	1.36493	1.61221
CDC123	ILMN_1678605	0.0310972	519.989	623.412	up	1.19889	201725_at	0.00103028	162.786	218.632	up	1.34306	1.61019
METAP1	ILMN_1785795	0.0128005	790.847	984.899	up	1.24537	212673_at	0.00103028	94.0758	121.368	up	1.29011	1.60667
KIF5B	ILMN_1788160	0.0128005	235.418	294.676	up	1.25171	201991_s_at	0.00218006	246.311	315.994	up	1.28291	1.60583
MRE11A	ILMN_1709483	0.0162538	144.158	159.261	up	1.10476	205395_s_at	0.00103028	42.7112	62.0768	up	1.45341	1.60567
TRIP10	ILMN_2161746	0.0371013	146.851	173.226	up	1.1796	202734_at	0.00103028	24.6037	33.4734	up	1.3605	1.60485
CAPRIN1	ILMN_1754145	0.0128005	263.506	343.437	up	1.30334	200723_s_at	0.0115933	276.359	340.228	up	1.23111	1.60455
ASNSD1	ILMN_2221673	0.0128005	1092.56	1393.58	up	1.27552	217987_at	0.00103028	185.593	233.122	up	1.25609	1.60217
TOP2B	ILMN_1777663	0.0421433	1049.94	1242.87	up	1.18376	211987_at	0.00103028	193.446	261.629	up	1.35247	1.60099
TANK	ILMN_1715069	0.0310972	550.106	649.994	up	1.18158	209451_at	0.00103028	103.04	139.486	up	1.35371	1.59951
PLTP	ILMN_1711748	0.0244001	122.065	137.476	up	1.12625	202075_s_at	0.00730302	37.1711	52.7009	up	1.41779	1.59678
STX7	ILMN_1792518	0.0266396	285.438	337.238	up	1.18148	212632_at	0.00218006	66.0511	89.1551	up	1.34979	1.59474
TMEM43	ILMN_1698605	0.0128005	668.544	858.484	up	1.28411	217795_s_at	0.00126779	79.022	98.0056	up	1.24023	1.59259
ANKRD11	ILMN_2108709	0.0390045	452.729	546.023	up	1.20607	219437_s_at	0.00126779	33.4044	44.0669	up	1.31919	1.59104
PGM3	ILMN_1693620	0.0162538	411.038	534.808	up	1.30112	210041_s_at	0.0392062	47.4211	57.9462	up	1.22195	1.5899
XPOT	ILMN_2188374	0.0290489	151.286	180.273	up	1.1916	212160_at	0.00343832	245.677	327.215	up	1.33189	1.58708
RPL38	ILMN_1765043	0.0128005	19685.9	24237.9	up	1.23123	202029_x_at	0.00103028	2778.16	3575.77	up	1.2871	1.58471
ADSS	ILMN_1778796	0.0128005	247.062	308.269	up	1.24774	221761_at	0.00949369	87.9581	111.697	up	1.26989	1.5845
CSNK2A2	ILMN_1723843	0.0403519	344.196	415.417	up	1.20692	203575_at	0.00126779	48.6671	63.6736	up	1.30835	1.57907
VPS24	ILMN_2406043	0.0217061	348.876	430.387	up	1.23364	217837_s_at	0.00456364	112.929	144.428	up	1.27893	1.57773
GTF3C3	ILMN_1789508	0.0128005	424.452	513.222	up	1.20914	218343_s_at	0.00126779	47.9702	62.5077	up	1.30305	1.57557
TMEM185B	ILMN_2231021	0.0186665	224.935	260.989	up	1.16029	219253_at	0.00103028	24.4984	33.2622	up	1.35773	1.57536
SEH1L	ILMN_2381138	0.0162538	236.324	280.306	up	1.18611	221931_s_at	0.00103028	101.247	134.264	up	1.3261	1.5729
SNX5	ILMN_1673676	0.0128005	187.36	258.48	up	1.37959	217792_at	0.035372	163.033	185.807	up	1.13969	1.57231
XRCC5	ILMN_2105983	0.0266396	557.568	672.586	up	1.20628	208642_s_at	0.00103028	537.36	700.264	up	1.30316	1.57198
EIF4G2	ILMN_2279635	0.0128005	285.536	396.008	up	1.38689	200004_at	0.00919154	1231.79	1396.12	up	1.13341	1.57192
GMPS	ILMN_3242205	0.0217061	526.366	673.134	up	1.27883	214431_at	0.00303156	241.194	296.151	up	1.22785	1.57022
TTC27	ILMN_1757730	0.0162538	645.496	747.512	up	1.15804	218710_at	0.00103028	32.8129	44.4425	up	1.35442	1.56848
RBM12	ILMN_2329834	0.0162538	297.606	355.731	up	1.19531	212170_at	0.00103028	31.3077	41.002	up	1.30965	1.56543
DNAJC10	ILMN_1656486	0.0128005	136.704	163.778	up	1.19804	221781_s_at	0.00456364	41.108	53.6824	up	1.30589	1.56451
BUB3	ILMN_2386100	0.047293	299.364	376.927	up	1.25909	201456_s_at	0.0106912	95.463	118.589	up	1.24225	1.56412
AZIN1	ILMN_1704550	0.0403519	138.053	159.291	up	1.15384	212461_at	0.00218006	407.774	552.767	up	1.35557	1.56411
MOBKL3	ILMN_3229859	0.0128005	230.598	284.363	up	1.23315	202919_at	0.00103028	150.501	190.504	up	1.2658	1.56093
RPL23	ILMN_1755115	0.0186665	5950.46	7544.11	up	1.26782	214744_s_at	0.00174326	18.9947	23.3437	up	1.22896	1.5581
HSPD1	ILMN_1766713	0.0186665	3091.72	3860.9	up	1.24879	200807_s_at	0.00126779	3060.49	3813.91	up	1.24618	1.55621
LCMT1	ILMN_1688452	0.0128005	200.931	235.802	up	1.17355	221515_s_at	0.00103028	55.6872	73.8443	up	1.32605	1.55619
RPS6KA3	ILMN_1806294	0.0128005	240.513	299.245	up	1.2442	203843_at	0.0467909	85.4917	106.907	up	1.25049	1.55586
CS	ILMN_2396410	0.0244001	273.414	328.357	up	1.20095	208660_at	0.00174326	512.903	664.364	up	1.2953	1.5556
ZNHIT6	ILMN_3235065	0.0333331	198.388	224.232	up	1.13027	218932_at	0.00103028	25.5677	35.0472	up	1.37076	1.54933
CTTN	ILMN_2393712	0.0266396	606.579	774.587	up	1.27698	201059_at	0.0186054	219.869	266.543	up	1.21228	1.54805
DHX9	ILMN_1656016	0.0217061	221.377	260.359	up	1.17609	212107_s_at	0.0304947	41.3714	54.1945	up	1.30995	1.54062
NACA	ILMN_2167616	0.0128005	7120.55	8674.14	up	1.21819	222018_at	0.00126779	62.9119	79.333	up	1.26102	1.53615
RBM7	ILMN_2183331	0.0266396	221.068	263.4	up	1.19149	218379_at	0.00126779	83.3289	107.1	up	1.28527	1.53137
SSFA2	ILMN_1742260	0.0128005	176.496	224.292	up	1.2708	202506_at	0.0326675	158.445	190.921	up	1.20497	1.53127
UBXN1	ILMN_1812769	0.0128005	1457.54	1731.63	up	1.18805	201871_s_at	0.00103028	155.614	200.546	up	1.28874	1.53109
ANAPC1	ILMN_1804812	0.0354083	369.302	436.024	up	1.18067	218575_at	0.00103028	58.7939	76.1879	up	1.29585	1.52997
PTTG1IP	ILMN_1802251	0.0128005	938.504	1250.43	up	1.33236	200677_at	0.0445102	601.493	689.459	up	1.14625	1.52721
RBM16	ILMN_1681675	0.0186665	217.987	245.896	up	1.12803	203250_at	0.00126779	99.9389	135.284	up	1.35367	1.52698
NHP2	ILMN_3231390	0.0354083	1568.51	1994.64	up	1.27168	209104_s_at	0.00456364	429.744	515.993	up	1.2007	1.5269
CSNK2A1	ILMN_2386355	0.0128005	253.067	308.477	up	1.21895	206075_s_at	0.00793043	34.4437	43.0394	up	1.24956	1.52315
LETMD1	ILMN_1782743	0.0128005	427.38	521.548	up	1.22034	207170_s_at	0.00261473	154.92	193.227	up	1.24727	1.52209
BCLAF1	ILMN_2357272	0.0128005	233.372	284.241	up	1.21797	201083_s_at	0.00261473	34.9928	43.6927	up	1.24862	1.52079
LGR5	ILMN_1702310	0.0244001	118.993	140.099	up	1.17738	210393_at	0.00663479	13.9667	18.029	up	1.29085	1.51982
NFU1	ILMN_2406468	0.0186665	547.773	649.855	up	1.18636	218946_at	0.00126779	118.885	152.161	up	1.2799	1.51842
NIP7	ILMN_1704305	0.0128005	561.62	699.244	up	1.24505	219031_s_at	0.00126779	28.6983	34.9849	up	1.21906	1.51778
KIF2A	ILMN_1734476	0.0128005	197.644	229.086	up	1.15909	203087_s_at	0.00103028	24.4055	31.9381	up	1.30864	1.51683
TRMT112	ILMN_1690802	0.0186665	3169.22	4030.19	up	1.27167	217774_s_at	0.00126779	942.836	1124.15	up	1.19231	1.51622
TBP	ILMN_1697117	0.0333331	292.955	334.238	up	1.14092	203135_at	0.00103028	25.5607	33.9682	up	1.32892	1.51619
HAT1	ILMN_1693905	0.0456016	183.822	205.408	up	1.11743	203138_at	0.00103028	134.958	183.033	up	1.35622	1.51549
ADORA2B	ILMN_1703946	0.047293	119.484	147.159	up	1.23162	205891_at	0.00103028	13.6665	16.8163	up	1.23048	1.51549
ITGB1BP1	ILMN_1690099	0.0128005	800.334	1035.11	up	1.29335	203337_x_at	0.00887392	18.3647	21.5152	up	1.17155	1.51522
IFT52	ILMN_1673172	0.0290489	169.585	195.371	up	1.15205	218709_s_at	0.00103028	56.5086	74.2142	up	1.31332	1.51302
MORF4L1	ILMN_1760676	0.0333331	2384.21	2854.82	up	1.19738	217982_s_at	0.00103028	1184.35	1495.82	up	1.26298	1.51227
MTX2	ILMN_1794046	0.0310972	412.663	478.938	up	1.1606	203517_at	0.00126779	145.1	188.951	up	1.30221	1.51135
MRPL3	ILMN_1713143	0.0128005	1782.21	2222.9	up	1.24727	208787_at	0.00218006	622.059	752.706	up	1.21002	1.50923
VPS26A	ILMN_2344850	0.0162538	1848.24	2207.29	up	1.19426	201807_at	0.00103028	313.033	395.478	up	1.26337	1.5088
RNF216	ILMN_1729980	0.0421433	439.622	548.299	up	1.24721	218425_at	0.00491633	28.4774	34.3843	up	1.20743	1.50591
YEATS4	ILMN_1801387	0.0371013	342.986	420.923	up	1.22723	218911_at	0.00303156	20.5832	25.2463	up	1.22655	1.50526
SEC11A	ILMN_1693490	0.0439433	2621.17	3061.22	up	1.16789	216274_s_at	0.00126779	545.662	698.937	up	1.2809	1.49594
ELF1	ILMN_1664010	0.0217061	807.806	1043.5	up	1.29177	212418_at	0.0443359	78.657	90.8049	up	1.15444	1.49127
ADAM10	ILMN_1718946	0.0128005	216.445	264.14	up	1.22036	202603_at	0.00218006	377.87	461.253	up	1.22067	1.48965
TFB2M	ILMN_2067708	0.0456016	1363.43	1665.32	up	1.22142	218605_at	0.0246499	191.857	233.589	up	1.21752	1.48709
FBXO21	ILMN_2358647	0.0128005	252.418	308.501	up	1.22218	212231_at	0.00824287	117.243	142.634	up	1.21657	1.48687
ARPC3	ILMN_1655561	0.0128005	1712.5	2281.06	up	1.33201	208736_at	0.0275108	576.62	643.036	up	1.11518	1.48543
NET1	ILMN_2359345	0.0186665	172.269	198.503	up	1.15228	201830_s_at	0.0292404	100.558	129.541	up	1.28822	1.48439
PTPN2	ILMN_2400030	0.0244001	180.072	215.119	up	1.19463	213136_at	0.00103028	151.278	187.798	up	1.24141	1.48302
HSPA8	ILMN_2413084	0.0128005	5043.28	6582.93	up	1.30529	221891_x_at	0.0244218	2625.35	2982.41	up	1.13601	1.48281
DUSP11	ILMN_1740171	0.0128005	473.753	593.772	up	1.25334	202703_at	0.00561344	74.7882	88.4224	up	1.1823	1.48182
UFC1	ILMN_2110281	0.0371013	1865.6	2280.84	up	1.22258	217797_at	0.00698149	550.908	665.364	up	1.20776	1.47658
PWP1	ILMN_1743049	0.0128005	924.299	1098	up	1.18793	201606_s_at	0.00103028	206.19	255.706	up	1.24015	1.4732
TSEN2	ILMN_1746393	0.0290489	275.66	311.671	up	1.13063	219581_at	0.00103028	24.0536	31.3046	up	1.30145	1.47146
SEC23IP	ILMN_1690690	0.0128005	317.782	395.033	up	1.24309	209176_at	0.0186054	37.728	44.64	up	1.18321	1.47084
ATG4B	ILMN_2411915	0.0290489	241.453	293.387	up	1.21509	212280_x_at	0.0210704	81.9601	99.118	up	1.20934	1.46946
ANXA11	ILMN_1685170	0.0290489	313.605	378.956	up	1.20839	214783_s_at	0.0101009	28.2071	34.2716	up	1.215	1.46819
SF3B1	ILMN_1706075	0.0128005	1329.94	1584.35	up	1.1913	201071_x_at	0.00103028	903.81	1113.12	up	1.23159	1.46719
SYNCRIP	ILMN_1727740	0.0333331	857.964	1049.35	up	1.22307	217832_at	0.0277378	205.987	246.424	up	1.19631	1.46317
GART	ILMN_1793220	0.0128005	192.77	224.317	up	1.16365	210005_at	0.00103028	13.4651	16.9267	up	1.25707	1.4628
RPL39	ILMN_1737015	0.0128005	18539.7	22285.9	up	1.20206	208695_s_at	0.00103028	6878.49	8368.95	up	1.21668	1.46253
NCKAP1	ILMN_2322552	0.0162538	322.879	407.856	up	1.26319	207738_s_at	0.0328973	394.574	455.868	up	1.15534	1.45941
RRP15	ILMN_1685661	0.0354083	409.381	479.955	up	1.17239	214764_at	0.00303156	17.7631	22.0975	up	1.24401	1.45847
STMN1	ILMN_1745593	0.0421433	129.034	144.393	up	1.11903	200783_s_at	0.00456364	59.1182	77.0436	up	1.30321	1.45834
NOLC1	ILMN_2184640	0.0128005	189.388	224.69	up	1.1864	211949_s_at	0.00103028	20.7377	25.4429	up	1.22689	1.45558
ATF2	ILMN_1748271	0.0128005	175.754	202.389	up	1.15155	212984_at	0.00103028	73.2819	92.4961	up	1.2622	1.45348
FKBP1A	ILMN_2333367	0.0162538	548.251	691.005	up	1.26038	210187_at	0.00261473	13.4014	15.4203	up	1.15064	1.45025
AACS	ILMN_1698554	0.0186665	177.227	204.767	up	1.1554	218434_s_at	0.0106912	41.3309	51.847	up	1.25444	1.44937
PCNP	ILMN_1807994	0.0128005	1859.42	2216.78	up	1.19219	217816_s_at	0.00103028	325.608	395.814	up	1.21561	1.44924
ACP1	ILMN_1669633	0.0128005	919.646	1151.68	up	1.25231	201630_s_at	0.0246499	276.087	319.222	up	1.15624	1.44797
CTNNB1	ILMN_1746396	0.0128005	302.767	389.191	up	1.28545	201533_at	0.0421493	388.527	437.315	up	1.12557	1.44687
MRPS27	ILMN_2138435	0.0128005	776.231	908.39	up	1.17026	212145_at	0.00343832	90.5138	111.8	up	1.23517	1.44547
YWHAZ	ILMN_1669286	0.0310972	135.155	154.696	up	1.14459	200640_at	0.0200859	861.218	1087.54	up	1.26279	1.44537
SPTLC1	ILMN_1813491	0.0456016	676.016	786.058	up	1.16278	202277_at	0.0166197	183.978	228.086	up	1.23974	1.44155
HNRNPK	ILMN_3179371	0.0128005	1558.82	1946.11	up	1.24845	200775_s_at	0.0445102	1060.15	1224.07	up	1.15462	1.44148
DPAGT1	ILMN_1744244	0.0354083	166.232	189.686	up	1.14109	209509_s_at	0.00103028	75.9016	95.8419	up	1.26271	1.44087
VRK2	ILMN_1750088	0.0128005	150.532	168.276	up	1.11788	205126_at	0.00126779	49.4221	63.6061	up	1.287	1.4387
SEC61G	ILMN_2367020	0.0162538	5449.54	6743.96	up	1.23753	203484_at	0.00730302	509.711	592.248	up	1.16193	1.43792
THOC7	ILMN_1805028	0.0128005	2731.44	3245.27	up	1.18812	218334_at	0.00103028	210.107	254.059	up	1.20919	1.43666
NUP160	ILMN_1652989	0.0128005	415.464	528.303	up	1.2716	214963_at	0.0133246	12.3642	13.9636	up	1.12937	1.4361
ECD	ILMN_1653143	0.0128005	177.428	210.903	up	1.18867	203013_at	0.00303156	81.8076	98.4205	up	1.20307	1.43005
MAP3K7	ILMN_2379326	0.0128005	117.403	132.771	up	1.13091	206854_s_at	0.00343832	61.3729	77.5826	up	1.26412	1.4296
YME1L1	ILMN_2339825	0.0128005	368.901	468.772	up	1.27072	201352_at	0.0115933	616.996	693.619	up	1.12419	1.42853
RPAP3	ILMN_1766916	0.0128005	290.189	337.812	up	1.16411	218842_at	0.0112964	38.7528	47.4967	up	1.22563	1.42677
AASDHPPT	ILMN_1698189	0.0390045	263.131	294.631	up	1.11971	202169_s_at	0.00218006	130.229	165.142	up	1.2681	1.4199
ILF3	ILMN_1669584	0.0403519	196.212	230.17	up	1.17307	217804_s_at	0.00303156	138.685	167.597	up	1.20847	1.41762
WDR74	ILMN_1789775	0.0128005	332.689	388.492	up	1.16773	221712_s_at	0.00491633	36.5995	44.3821	up	1.21264	1.41604
RYK	ILMN_1658526	0.0128005	262.844	328.588	up	1.25013	214172_x_at	0.0222987	43.4072	49.1504	up	1.13231	1.41553
MAD2L1BP	ILMN_1798454	0.0244001	208.14	247.813	up	1.19061	203094_at	0.00491633	64.9105	77.1374	up	1.18837	1.41488
G3BP1	ILMN_2357809	0.0128005	172.462	207.624	up	1.20388	201503_at	0.0203391	267.55	314.189	up	1.17432	1.41374
PRMT2	ILMN_1675038	0.0244001	215.162	265.753	up	1.23513	221564_at	0.0309335	36.4319	41.674	up	1.14389	1.41284
STARD7	ILMN_2367782	0.0354083	844.843	991.904	up	1.17407	200028_s_at	0.00103028	627.989	754.826	up	1.20197	1.4112
PHACTR2	ILMN_1790533	0.0310972	327.937	408.814	up	1.24662	204047_s_at	0.035372	18.7004	21.1367	up	1.13028	1.40903
DPH5	ILMN_1770048	0.0456016	355.693	430.564	up	1.21049	219590_x_at	0.0153007	98.3966	114.44	up	1.16305	1.40787
DYNLL1	ILMN_2300186	0.0354083	2844.57	3387.35	up	1.19082	200703_at	0.00126779	912.727	1078.12	up	1.18121	1.4066
PPWD1	ILMN_2223380	0.0186665	220.977	257.363	up	1.16466	213483_at	0.00761689	53.7981	64.8764	up	1.20592	1.40449
KATNA1	ILMN_2198393	0.0128005	316.896	379.984	up	1.19908	205526_s_at	0.0234908	38.3454	44.8225	up	1.16892	1.40163
FAU	ILMN_1664614	0.0128005	9812.18	11504.2	up	1.17244	200019_s_at	0.00103028	2493.41	2975.4	up	1.19331	1.39908
TIMM23	ILMN_1664231	0.0128005	815.535	970.947	up	1.19056	218118_s_at	0.00978159	110.141	128.713	up	1.16863	1.39133
PUM1	ILMN_1783424	0.0421433	1306.88	1549.71	up	1.18581	201165_s_at	0.00595596	205.841	241.305	up	1.17229	1.39012
WDR1	ILMN_1675844	0.0162538	165.864	199.795	up	1.20457	200609_s_at	0.0339523	358.4	412.542	up	1.15107	1.38654
NACAP1	ILMN_2145250	0.0128005	351.395	437.241	up	1.2443	211445_x_at	0.00103028	1387.8	1545.89	up	1.11392	1.38605
THAP11	ILMN_1780699	0.0244001	732.869	863.415	up	1.17813	212910_at	0.00382167	36.1563	42.4313	up	1.17355	1.38259
SLC39A6	ILMN_1750394	0.0290489	206.525	238.394	up	1.15431	202089_s_at	0.0288177	47.3747	56.7166	up	1.19719	1.38193
DIP2A	ILMN_1729272	0.0217061	135.235	163.119	up	1.20619	215529_x_at	0.0272867	190.562	218.123	up	1.14463	1.38065
ERCC1	ILMN_1797172	0.0217061	155.73	184.947	up	1.18762	203720_s_at	0.0210704	81.5028	94.7241	up	1.16222	1.38027
KARS	ILMN_1777584	0.0266396	409.412	483.549	up	1.18108	200079_s_at	0.0246499	248.864	290.55	up	1.1675	1.37892
PPFIBP1	ILMN_1679460	0.0390045	184.611	206.352	up	1.11777	214375_at	0.0188551	19.4735	23.9802	up	1.23143	1.37646
DDX18	ILMN_1756220	0.0128005	1405	1678.4	up	1.19459	208897_s_at	0.0355647	97.6992	112.399	up	1.15046	1.37433
QTRTD1	ILMN_2155516	0.0333331	328.68	370.163	up	1.12621	219178_at	0.00103028	20.6087	25.1149	up	1.21865	1.37246
SLK	ILMN_1700834	0.0162538	299.966	342.222	up	1.14087	206875_s_at	0.0150193	73.9466	88.8071	up	1.20096	1.37014
DVL3	ILMN_2137464	0.0354083	319.47	395.532	up	1.23809	201907_x_at	0.0227827	19.3419	21.3917	up	1.10598	1.3693
CDK8	ILMN_1777913	0.0290489	116.685	128.842	up	1.10418	204831_at	0.00218006	17.706	21.9013	up	1.23694	1.36581
POLR2D	ILMN_1792672	0.0333331	363.146	428.986	up	1.1813	214144_at	0.00126779	23.7668	27.4579	up	1.15531	1.36477
SSSCA1	ILMN_1728714	0.0128005	215.318	259.709	up	1.20616	203114_at	0.0496304	31.7109	35.7995	up	1.12893	1.36168
CHCHD8	ILMN_1732750	0.0186665	322.604	382.919	up	1.18697	220647_s_at	0.0115933	256.302	293.617	up	1.14559	1.35978
BBS10	ILMN_1741985	0.0266396	179.999	209.642	up	1.16469	219487_at	0.0121758	19.3956	22.6363	up	1.16708	1.35928
ASXL2	ILMN_1698968	0.0354083	595.729	724.912	up	1.21685	218659_at	0.0471654	134.988	150.288	up	1.11334	1.35477
LIPT1	ILMN_2343105	0.0128005	200.082	233.062	up	1.16483	205571_at	0.0294429	44.7427	51.9774	up	1.16169	1.35318
COPB2	ILMN_1684385	0.0217061	1243.97	1498.52	up	1.20462	201098_at	0.0421493	388.595	436.366	up	1.12293	1.35271
TNPO1	ILMN_1837935	0.0266396	353.942	405.743	up	1.14636	212635_at	0.0150193	129.579	152.472	up	1.17666	1.34888
B3GALNT1	ILMN_1787595	0.0354083	134.055	152.158	up	1.13504	211379_x_at	0.00382167	10.5722	12.5075	up	1.18305	1.34281
MOBKL1B	ILMN_3242011	0.0186665	242.142	281.592	up	1.16292	214812_s_at	0.0109951	184.51	212.417	up	1.15125	1.33881
GPN1	ILMN_1772719	0.0162538	979.964	1161.49	up	1.18524	209313_at	0.026641	153.146	172.789	up	1.12826	1.33726
PARVB	ILMN_1676173	0.0290489	108.609	122.329	up	1.12633	204629_at	0.026641	20.7024	24.5178	up	1.1843	1.33391
ARID4B	ILMN_1761334	0.0487058	138.856	153.039	up	1.10214	221230_s_at	0.0186054	185.12	223.851	up	1.20922	1.33273
HMBS	ILMN_1685954	0.0244001	227.623	262.821	up	1.15463	203040_s_at	0.0464173	55.5159	63.6686	up	1.14685	1.32419
MRPL11	ILMN_2316540	0.0487058	993.465	1154.02	up	1.16161	219162_s_at	0.0351667	70.1908	79.9433	up	1.13894	1.32301
RNF38	ILMN_2353327	0.0217061	131.728	145.315	up	1.10314	218528_s_at	0.0220572	72.1693	86.3437	up	1.1964	1.31981
ETNK1	ILMN_2316778	0.0162538	171.68	195.381	up	1.13805	222262_s_at	0.0476773	23.0408	26.5963	up	1.15431	1.31367
HNRNPA1	ILMN_1663447	0.0162538	124.849	147.901	up	1.18465	217353_at	0.00126779	11.1617	12.3694	up	1.10819	1.31281
ZMYND8	ILMN_1652407	0.0217061	191.416	224.003	up	1.17024	207130_at	0.00126779	12.5108	13.9816	up	1.11756	1.30781
ROR1	ILMN_1655904	0.0333331	124.499	144.078	up	1.15727	205805_s_at	0.0181206	13.5237	15.2731	up	1.12936	1.30697
TMEM109	ILMN_2092756	0.0290489	680.042	793.046	up	1.16617	201361_at	0.0417683	60.3836	67.1766	up	1.1125	1.29736
MAPK1	ILMN_1767320	0.0456016	162.913	183.036	up	1.12352	212271_at	0.0343617	121.811	140.561	up	1.15393	1.29647
ARMC8	ILMN_1781151	0.0162538	160.434	180.266	up	1.12362	203487_s_at	0.0279638	35.4407	40.8917	up	1.15381	1.29644
PSMD6	ILMN_1779633	0.0310972	796.183	925.638	up	1.1626	202753_at	0.0347751	417.945	464.887	up	1.11232	1.29317
ABCF2	ILMN_1781999	0.0128005	244.647	286.797	up	1.17229	209246_at	0.00949369	15.4885	17.0636	up	1.10169	1.29151
DLG5	ILMN_1744709	0.0371013	155.762	176.945	up	1.13599	210469_at	0.00126779	15.4961	17.61	up	1.13642	1.29096
CLP1	ILMN_1659976	0.0128005	249.448	285.7	up	1.14533	204370_at	0.00793043	58.8067	65.9716	up	1.12184	1.28487
TRIP12	ILMN_1720241	0.0487058	666.367	756.436	up	1.13516	201546_at	0.0283889	327.572	369.868	up	1.12912	1.28174
CAPN7	ILMN_1685022	0.0421433	198.061	220.866	up	1.11514	203356_at	0.0248584	92.3922	106.149	up	1.14889	1.28117
PIK3C2A	ILMN_2166093	0.0128005	148.983	167.118	up	1.12172	213070_at	0.040627	315.356	360.041	up	1.1417	1.28067
DDB1	ILMN_1774735	0.0244001	120.465	133.549	up	1.10861	208619_at	0.00525475	240.095	275.01	up	1.14542	1.26982
ZNF131	ILMN_2178088	0.0310972	169.779	192.41	up	1.1333	221842_s_at	0.0365982	86.84	96.7246	up	1.11383	1.26229
SHQ1	ILMN_2189458	0.0162538	198.075	223.227	up	1.12698	63009_at	0.0183655	51.59	57.5813	up	1.11613	1.25786
PDE4D	ILMN_1791483	0.0128005	97.7527	109.264	up	1.11776	204491_at	0.0106912	14.0866	15.7969	up	1.12141	1.25346
KCMF1	ILMN_1669669	0.0128005	162.106	180.059	up	1.11075	217938_s_at	0.0104021	433.716	489.041	up	1.12756	1.25244
USP34	ILMN_1739454	0.0390045	272.796	309.441	up	1.13433	215013_s_at	0.0181206	22.4476	24.7597	up	1.103	1.25117
Gene Symbol ID	Singapore HCC cohort						LCI HCC cohort						Multiplied fold change in both cohorts**
	Illumina Microarray Probe ID	Q Value*	HR Mean***	LR Mean***	Gene up- or down-regulated	Fold change: R2/R1	Affymetrix U133A microarray probeset ID	Q Value*	R2 Mean***	R1 Mean***	Gene up- or down-regulated	Fold change: R2/R1
SDS	ILMN_1811114	0.0162538	3938.3	1325.52	down	2.97114	205695_at	0.00103028	218.463	31.0696	down	7.03141	20.8913
SLC10A1	ILMN_1776112	0.0186665	4983.37	2679.66	down	1.8597	207185_at	0.00103028	526.85	51.5677	down	10.2167	18.9999
AGXT2L1	ILMN_1757807	0.0128005	1065	555.212	down	1.91819	221008_s_at	0.00103028	323.325	54.0459	down	5.98242	11.4754
HAO2	ILMN_1767474	0.0128005	369.429	196.156	down	1.88334	220801_s_at	0.00103028	116.196	21.9469	down	5.29443	9.97123
F9	ILMN_1810651	0.0439433	3608.29	2040.49	down	1.76835	207218_at	0.00103028	1038.25	195.292	down	5.3164	9.40126
ALDOB	ILMN_1747716	0.0390045	23536.6	17075.6	down	1.37837	204704_s_at	0.00103028	327.328	53.1431	down	6.15937	8.48991
DIO1	ILMN_1769547	0.0217061	3362.68	1988.54	down	1.69103	206457_s_at	0.00103028	462.709	93.8167	down	4.93205	8.34023
HRG	ILMN_2193936	0.0162538	1119.81	591.263	down	1.89393	31835_at	0.00103028	1707.81	393.224	down	4.34311	8.22554
GSTA1	ILMN_2113470	0.0290489	15322.1	9574.68	down	1.60028	203924_at	0.00103028	2157.65	436.983	down	4.93762	7.90154
FGGY	ILMN_3182171	0.0310972	2444.54	1366.05	down	1.7895	219718_at	0.00103028	167.771	38.8934	down	4.31362	7.71922
SAA4	ILMN_1668055	0.0186665	11828.5	6451.96	down	1.83332	207096_at	0.00103028	537.679	127.931	down	4.20287	7.70522
SLC46A3	ILMN_1658639	0.0186665	1269.32	672.169	down	1.8884	214719_at	0.00103028	96.9202	29.3104	down	3.30669	6.24434
SLC17A4	ILMN_1720461	0.0128005	716.635	373.239	down	1.92004	207051_at	0.00103028	170.573	59.01	down	2.89057	5.55003
GBA3	ILMN_2181064	0.0439433	1600.07	881.262	down	1.81565	219954_s_at	0.00103028	42.3636	13.9594	down	3.03476	5.51006
HAO1	ILMN_2211546	0.0310972	3746.77	2594.37	down	1.44419	220224_at	0.00103028	481.463	127.749	down	3.76882	5.44289
PIPOX	ILMN_1739050	0.0128005	2458.32	1622.81	down	1.51485	221605_s_at	0.00103028	867.189	247.137	down	3.50893	5.3155
SERPINC1	ILMN_1762605	0.0128005	28341.2	21842.9	down	1.2975	210049_at	0.00103028	3109.79	759.977	down	4.09195	5.30931
GHR	ILMN_1775814	0.0333331	1987.18	1179.36	down	1.68496	205498_at	0.00103028	238.986	78.7397	down	3.03515	5.1141
C9	ILMN_1767831	0.0487058	2695.6	1194.59	down	2.25652	206727_at	0.00698149	167.464	75.2403	down	2.22572	5.02237
DAO	ILMN_1737152	0.0128005	398.951	273.02	down	1.46125	206878_at	0.00103028	95.3852	28.326	down	3.3674	4.92062
ACSL1	ILMN_1684585	0.0162538	4608.64	3138.49	down	1.46843	207275_s_at	0.00103028	482.614	153.472	down	3.14464	4.61768
AGXT	ILMN_1709796	0.0456016	15983	11406.8	down	1.40118	210327_s_at	0.00103028	1830.31	555.434	down	3.29529	4.61729
HRSP12	ILMN_2057220	0.0128005	1429.37	797.879	down	1.79147	203790_s_at	0.00103028	1108.88	442.631	down	2.50519	4.48796
IGF1	ILMN_2056087	0.0128005	462.08	216.301	down	2.13628	209541_at	0.00103028	61.5051	29.6272	down	2.07597	4.43485
SHMT1	ILMN_1811933	0.0290489	4174.8	2711.59	down	1.53961	209980_s_at	0.00103028	78.8304	27.9891	down	2.81647	4.33627
EPHX1	ILMN_1701025	0.047293	9493.45	6814.15	down	1.3932	202017_at	0.00103028	4870.88	1568.23	down	3.10597	4.32722
ARG1	ILMN_1812281	0.0371013	8818.56	5674.07	down	1.55419	206177_s_at	0.00103028	1732.98	639.538	down	2.70974	4.21143
TTR	ILMN_2198912	0.0439433	28190.4	21898.2	down	1.28734	209660_at	0.00103028	3500.63	1091.37	down	3.20756	4.12921
HP	ILMN_1812433	0.0290489	29880.8	24587.6	down	1.21528	208470_s_at	0.00103028	6150.98	1839.21	down	3.34437	4.06435
ABCA6	ILMN_1795507	0.0403519	572.169	407.493	down	1.40412	217504_at	0.00103028	170.419	59.9034	down	2.84489	3.99457
ALDH6A1	ILMN_2096985	0.0371013	2473.4	1703.71	down	1.45177	204290_s_at	0.00103028	356.555	132.171	down	2.69767	3.9164
UGP2	ILMN_2284181	0.0217061	912.32	459.978	down	1.9834	205480_s_at	0.00103028	1237.14	629.16	down	1.96633	3.90003
TCEA2	ILMN_1665526	0.0128005	1259.39	638.007	down	1.97395	203919_at	0.00103028	85.7745	43.9771	down	1.95044	3.85006
ACACB	ILMN_1763852	0.0128005	1954.79	1106.2	down	1.76712	49452_at	0.00103028	186.822	86.2354	down	2.16642	3.82833
HAGH	ILMN_1772731	0.0244001	5433.76	3786.17	down	1.43516	205012_s_at	0.00103028	286.562	108.673	down	2.63693	3.78441
KNG1	ILMN_1753729	0.0128005	27370.4	20834.7	down	1.31369	206054_at	0.00103028	5665.14	2004.44	down	2.8263	3.71289
MNS1	ILMN_2157240	0.047293	599.755	276.032	down	2.17277	219703_at	0.00103028	23.8403	14.2031	down	1.67853	3.64707
AKR1D1	ILMN_2157277	0.0128005	17084.5	12520.9	down	1.36448	207102_at	0.00103028	202.325	76.7018	down	2.63781	3.59924
APOC3	ILMN_1722070	0.0128005	31404.4	24563.2	down	1.27851	205820_s_at	0.00103028	6806.88	2458.44	down	2.76878	3.53991
PFKFB1	ILMN_1741600	0.0162538	384.561	249.745	down	1.53981	207537_at	0.00103028	46.1509	20.8534	down	2.21312	3.40778
HMGCS2	ILMN_1815203	0.0128005	21975.3	16288.9	down	1.3491	204607_at	0.00103028	2616.61	1038.77	down	2.51895	3.39831
CFH	ILMN_1698144	0.0266396	728.314	523.097	down	1.39231	213800_at	0.00103028	1518.37	650.7	down	2.33344	3.24887
DHRS1	ILMN_1807206	0.047293	2801.83	1933.43	down	1.44915	213279_at	0.00103028	280.223	124.997	down	2.24183	3.24875
ITIH1	ILMN_1755251	0.0162538	9194.48	6554.63	down	1.40274	210888_s_at	0.00103028	1219.4	532.334	down	2.29067	3.21323
APOL3	ILMN_1756862	0.0310972	940.633	603.948	down	1.55747	221087_s_at	0.00103028	129.957	64.7137	down	2.00819	3.1277
PHYH	ILMN_1773073	0.0128005	12171.5	7806.52	down	1.55915	203335_at	0.00103028	1301.01	651.322	down	1.99749	3.11439
PGRMC1	ILMN_1684771	0.0162538	13700.4	9876.47	down	1.38718	201120_s_at	0.00103028	460.015	205.374	down	2.23988	3.10712
EGFR	ILMN_1798975	0.0186665	885.337	564.691	down	1.56783	201983_s_at	0.00103028	403.507	208.923	down	1.93136	3.02804
ECHDC2	ILMN_1671568	0.0390045	7973.72	5740.79	down	1.38896	218552_at	0.00103028	1053.81	492.971	down	2.13768	2.96915
ALDH1A1	ILMN_2096372	0.0128005	10719.9	7483.98	down	1.43238	212224_at	0.00103028	2158.7	1042.89	down	2.06991	2.96491
LPIN2	ILMN_1670028	0.0371013	1529.05	1078.18	down	1.41817	202459_s_at	0.00103028	251.458	121.513	down	2.0694	2.93477
TFR2	ILMN_1724738	0.0290489	1112.26	806.917	down	1.3784	207883_s_at	0.00103028	140.778	68.8424	down	2.04493	2.81874
DHTKD1	ILMN_1664369	0.0244001	856.434	649.691	down	1.31822	209916_at	0.00103028	309.552	148.008	down	2.09146	2.757
MAP3K5	ILMN_1726547	0.0310972	518.148	338.952	down	1.52868	203836_s_at	0.00103028	33.6773	18.6938	down	1.80152	2.75395
BHMT2	ILMN_2070521	0.0128005	1231.37	844.091	down	1.45882	219902_at	0.00103028	821.266	456.059	down	1.80079	2.62702
METTL7A	ILMN_1656285	0.0128005	3524.98	2364.45	down	1.49082	207761_s_at	0.00103028	2854.99	1643.64	down	1.73699	2.58954
FGB	ILMN_2114972	0.0186665	14877.2	10702.8	down	1.39003	216238_s_at	0.00103028	3372.31	1852.58	down	1.82033	2.53032
ENTPD5	ILMN_1745849	0.0128005	733.589	478.725	down	1.53238	205757_at	0.00103028	303.737	189.102	down	1.60621	2.46133
FH	ILMN_1719392	0.0421433	6015.88	4306.37	down	1.39697	203032_s_at	0.00103028	46.1488	26.5625	down	1.73737	2.42705
MYO1B	ILMN_2093027	0.0244001	3193.41	2420.58	down	1.31928	212365_at	0.00103028	496.081	273.543	down	1.81354	2.39256
PECI	ILMN_1761131	0.0186665	6001.52	4539.87	down	1.32196	218025_s_at	0.00103028	782.142	437.04	down	1.78963	2.36582
SLC38A3	ILMN_1672382	0.0333331	2303.3	1475.19	down	1.56136	205972_at	0.00629773	196.435	131.341	down	1.49561	2.33519
PLCL2	ILMN_1737025	0.0310972	562.565	431.892	down	1.30256	213309_at	0.00103028	62.1535	34.7587	down	1.78814	2.32917
MTHFS	ILMN_1772302	0.0354083	2947.2	2145.33	down	1.37377	203433_at	0.00103028	321.959	192.261	down	1.67459	2.30051
ALDH7A1	ILMN_1687508	0.0162538	4174.76	3079.05	down	1.35586	208950_s_at	0.00103028	335.622	198.641	down	1.68959	2.29085
FGA	ILMN_2381945	0.0266396	25681.5	21293.4	down	1.20608	205649_s_at	0.00103028	3202.07	1696.58	down	1.88737	2.27632
APOE	ILMN_1740938	0.0128005	29289.5	25447.4	down	1.15098	203381_s_at	0.00103028	4912.01	2484.23	down	1.97727	2.27581
AQP8	ILMN_1713462	0.0128005	241.456	125.222	down	1.92823	206784_at	0.00218006	12.438	10.5402	down	1.18006	2.27542
GSTA3	ILMN_2227817	0.0162538	248.385	158.974	down	1.56242	222102_at	0.00103028	31.3916	22.0678	down	1.42251	2.22256
ACO1	ILMN_1750800	0.0128005	6634.15	4648.58	down	1.42713	207071_s_at	0.00103028	303.337	194.792	down	1.55723	2.22238
CFB	ILMN_1774287	0.0128005	30526.6	23392.7	down	1.30497	202357_s_at	0.00103028	2688.53	1586.57	down	1.69455	2.21133
APBB3	ILMN_1740772	0.0128005	1398.32	908.277	down	1.53954	204650_s_at	0.00103028	31.3697	22.198	down	1.41318	2.17564
ITPK1	ILMN_1715674	0.0128005	698.836	434.161	down	1.60962	210740_s_at	0.00103028	283.408	210.242	down	1.34801	2.16979
MTTP	ILMN_1774742	0.0403519	3861.37	2842.25	down	1.35856	205675_at	0.00730302	291.983	182.94	down	1.59606	2.16834
NFIC	ILMN_1675130	0.0266396	1328.18	973.794	down	1.36392	213298_at	0.00103028	42.2344	26.5733	down	1.58935	2.16775
AGL	ILMN_2371825	0.0128005	1803.5	1143.04	down	1.57781	203566_s_at	0.00887392	163.961	119.869	down	1.36783	2.15817
RAB26	ILMN_1790317	0.0390045	271.729	197.383	down	1.37665	219562_at	0.00103028	36.95	23.6659	down	1.56132	2.1494
TM4SF4	ILMN_1792404	0.0186665	19120.1	14350.7	down	1.33234	209937_at	0.00126779	1926.86	1194.95	down	1.6125	2.1484
COL5A3	ILMN_1796288	0.047293	216.018	162.289	down	1.33107	52255_s_at	0.00103028	33.4706	20.8291	down	1.60692	2.13892
BIRC3	ILMN_2405684	0.0354083	2245.61	1567.03	down	1.43304	210538_s_at	0.0124681	88.2471	59.4352	down	1.48476	2.12772
CAPN3	ILMN_1687971	0.0290489	229.923	165.694	down	1.38763	210944_s_at	0.00103028	35.8451	23.6668	down	1.51458	2.10168
ORM1	ILMN_1696584	0.0128005	33056.6	26298	down	1.257	205041_s_at	0.00103028	6767.92	4063.98	down	1.66534	2.09333
FAH	ILMN_1781536	0.0244001	2111.38	1532.54	down	1.3777	202863_at	0.00103028	109.842	73.0863	down	1.5029	2.07055
RRAGD	ILMN_1699772	0.0310972	2165.15	1436.01	down	1.50776	221524_s_at	0.0141889	183.177	133.567	down	1.37143	2.06778
IDH2	ILMN_1751753	0.0217061	1932.07	1337.61	down	1.44441	210046_s_at	0.00103028	311.145	217.889	down	1.428	2.06262
SUOX	ILMN_1803745	0.0333331	1511.42	1206.84	down	1.25237	204067_at	0.00103028	152.555	92.7626	down	1.64457	2.05962
LAMP1	ILMN_1782292	0.0456016	8323.81	6561.48	down	1.26859	201551_s_at	0.00174326	89.7636	55.3246	down	1.62249	2.05827
AIFM1	ILMN_2313821	0.0128005	2296.13	1697.14	down	1.35294	205512_s_at	0.00103028	218.296	144.373	down	1.51203	2.04568
PEBP1	ILMN_1688089	0.0128005	16869.5	12672.8	down	1.33116	211941_s_at	0.00103028	1927	1256.12	down	1.5341	2.04213
TAPBP	ILMN_1742450	0.0290489	2584.31	1901.37	down	1.35918	208829_at	0.00103028	546.646	364.342	down	1.50036	2.03927
APOC2	ILMN_1802923	0.0290489	20150	16333.3	down	1.23368	204561_x_at	0.00103028	5213.16	3209.92	down	1.62408	2.00359
SERPINF1	ILMN_2141482	0.0128005	3160.59	2256.03	down	1.40096	202283_at	0.00418746	1972.47	1382.38	down	1.42686	1.99896
C1RL	ILMN_1733288	0.0244001	921.743	690.829	down	1.33426	218983_at	0.00103028	267.222	178.663	down	1.49568	1.99562
DECR1	ILMN_1720838	0.0290489	9665.49	7337.97	down	1.31719	202447_at	0.00103028	1197.26	793.038	down	1.50971	1.98857
TMBIM6	ILMN_1693311	0.0128005	18791.9	14211.5	down	1.3223	200804_at	0.00103028	1616.01	1083.85	down	1.491	1.97155
JMJD5	ILMN_1657838	0.0162538	236.48	155.699	down	1.51883	220070_at	0.00261473	24.7374	19.0961	down	1.29541	1.96751
GJB1	ILMN_1799535	0.0162538	2155.31	1580.95	down	1.36329	204973_at	0.00103028	180.751	125.551	down	1.43966	1.96268
PER3	ILMN_1660986	0.0266396	312.957	246.446	down	1.26988	221045_s_at	0.00103028	36.9822	23.9762	down	1.54246	1.95874
LONP2	ILMN_2216265	0.0354083	609.986	448.908	down	1.35882	221834_at	0.00218006	146.21	101.51	down	1.44036	1.95719
NAGLU	ILMN_1694980	0.0162538	867.96	669.061	down	1.29728	204360_s_at	0.00103028	59.3403	39.6919	down	1.49502	1.93947
DHRS4	ILMN_2185884	0.0162538	2974.75	2198.32	down	1.3532	218021_at	0.00103028	137.209	96.8727	down	1.41639	1.91665
NFIB	ILMN_1778991	0.0128005	2448.39	1839.63	down	1.33091	213029_at	0.00456364	171.926	119.686	down	1.43648	1.91182
NFKBIA	ILMN_1773154	0.0128005	7129.58	5259.94	down	1.35545	201502_s_at	0.00103028	704.51	499.852	down	1.40944	1.91042
DDAH1	ILMN_1668507	0.0421433	1953.23	1425.38	down	1.37032	209094_at	0.00174326	1018.71	743.14	down	1.37081	1.87845
APOC1	ILMN_1789007	0.0128005	27980.3	24313.4	down	1.15082	204416_x_at	0.00103028	6191.97	3801.22	down	1.62894	1.87462
ACADS	ILMN_1795104	0.0244001	551.898	401.386	down	1.37498	202366_at	0.00103028	49.9678	36.7026	down	1.36142	1.87193
SEPHS2	ILMN_1687824	0.0186665	3894.77	2971.41	down	1.31075	200961_at	0.00103028	1607.35	1128.71	down	1.42407	1.86659
ENOSF1	ILMN_1803676	0.0290489	1298.34	954.607	down	1.36008	204143_s_at	0.00103028	264.216	193.637	down	1.3645	1.85582
MAGT1	ILMN_1721349	0.0128005	6539.79	3954.85	down	1.65361	210596_at	0.0400009	77.1203	68.9993	down	1.1177	1.84824
CLN3	ILMN_2394381	0.0128005	534.014	400.905	down	1.33202	210859_x_at	0.00218006	74.1973	53.74	down	1.38067	1.83908
SPSB1	ILMN_1714170	0.0186665	484.349	347.253	down	1.3948	219677_at	0.00103028	49.5014	37.6995	down	1.31305	1.83145
TMEM106C	ILMN_1692511	0.0354083	2399.62	1680.36	down	1.42804	201764_at	0.00174326	266.985	209.178	down	1.27635	1.82269
MOCS1	ILMN_2323801	0.0333331	1541.08	1153.6	down	1.33589	213181_s_at	0.00174326	55.0075	40.4788	down	1.35892	1.81536
SDC4	ILMN_1663042	0.0128005	2615.82	1753.83	down	1.49149	202071_at	0.0244218	724.008	596.656	down	1.21344	1.80984
MUT	ILMN_1785113	0.0186665	2697.26	1987.63	down	1.35702	202959_at	0.00949369	210.752	158.024	down	1.33367	1.80983
REPS2	ILMN_1656934	0.0162538	387.545	292.491	down	1.32498	205645_at	0.00103028	35.3975	26.2775	down	1.34707	1.78484
HLX	ILMN_2087646	0.047293	442.984	331.633	down	1.33577	214438_at	0.00103028	36.3543	27.2611	down	1.33356	1.78132
TTPAL	ILMN_2364131	0.0128005	679.756	482.682	down	1.40829	219633_at	0.00218006	22.6232	17.8925	down	1.2644	1.78064
BPHL	ILMN_1657746	0.0217061	2390.03	1719.12	down	1.39027	205750_at	0.0121758	113.978	90.0739	down	1.26538	1.75922
TP53TG1	ILMN_3236112	0.0128005	236.165	186.792	down	1.26432	209917_s_at	0.00103028	77.4768	55.7976	down	1.38853	1.75555
DUSP3	ILMN_1797522	0.0128005	6413.82	4864.36	down	1.31853	201536_at	0.00103028	350.479	263.545	down	1.32986	1.75347
ATPIF1	ILMN_1727332	0.0403519	2525.37	1930.4	down	1.30821	218671_s_at	0.00103028	384.034	287.496	down	1.33579	1.74749
PSMD12	ILMN_1691428	0.0290489	15273.1	12296.6	down	1.24206	202353_s_at	0.00103028	166.6	118.482	down	1.40611	1.74648
OGDH	ILMN_1733869	0.0128005	628.523	504.086	down	1.24686	201282_at	0.00103028	85.4851	61.0526	down	1.40019	1.74583
EHD4	ILMN_1720083	0.0128005	1109.43	822.35	down	1.3491	209536_s_at	0.00103028	145.253	112.292	down	1.29353	1.74509
BLZF1	ILMN_2106658	0.0128005	5275.89	3595.28	down	1.46745	32091_at	0.0195779	394.448	331.974	down	1.18819	1.74361
PRRG4	ILMN_2219437	0.0290489	306.109	250.203	down	1.22344	207291_at	0.00103028	37.1833	26.0997	down	1.42466	1.74299
MBD4	ILMN_2055310	0.0128005	1692.38	1204.39	down	1.40518	214047_s_at	0.00730302	97.31	78.6676	down	1.23698	1.73818
ATG4A	ILMN_2313782	0.0310972	557.615	451.263	down	1.23568	213115_at	0.00103028	69.621	49.5823	down	1.40415	1.73507
VTN	ILMN_1691127	0.0128005	26416	21179	down	1.24727	204534_at	0.00103028	5163.12	3722.36	down	1.38706	1.73004
DBT	ILMN_1714990	0.0128005	2295.87	1614.43	down	1.4221	205371_s_at	0.00103028	16.1178	13.3058	down	1.21134	1.72264
PPA2	ILMN_2342455	0.0266396	4110.53	2998.54	down	1.37084	220741_s_at	0.00663479	216.94	174.54	down	1.24292	1.70385
SLC15A1	ILMN_1652857	0.0162538	260.141	195.017	down	1.33394	207254_at	0.049926	51.6583	40.588	down	1.27275	1.69777
NFYB	ILMN_1668726	0.0162538	179.358	155.826	down	1.15102	218127_at	0.00103028	76.3285	51.8538	down	1.472	1.69429
CLIP1	ILMN_2404085	0.0290489	1755.41	1390	down	1.26288	201975_at	0.00103028	395.268	295.686	down	1.33678	1.6882
F8A1	ILMN_1790249	0.0266396	689.654	569.651	down	1.21066	203274_at	0.00174326	285.005	205.555	down	1.38652	1.6786
SLC25A20	ILMN_1783060	0.0162538	203.507	169.793	down	1.19855	203658_at	0.00103028	229.252	163.852	down	1.39915	1.67695
MTSS1	ILMN_2073289	0.0439433	4653.81	3545.12	down	1.31274	203037_s_at	0.00382167	1154.51	905.651	down	1.27478	1.67345
MIA3	ILMN_1654129	0.0290489	147.786	128.634	down	1.14888	212305_s_at	0.00103028	275.143	190.312	down	1.44574	1.66099
ARNT	ILMN_1762582	0.0128005	394.396	281.453	down	1.40128	218221_at	0.0248584	56.722	48.0446	down	1.18061	1.65437
NDUFV2	ILMN_2086417	0.0128005	6065.16	5034.86	down	1.20463	202941_at	0.00103028	648.549	477.763	down	1.35747	1.63525
SLC31A1	ILMN_1804562	0.0128005	1315.01	1034.78	down	1.27081	203971_at	0.00103028	82.1195	63.9448	down	1.28423	1.63201
PIGV	ILMN_1762993	0.0456016	350.977	296.293	down	1.18456	219238_at	0.00174326	121.533	88.427	down	1.37439	1.62805
SLC25A11	ILMN_1664168	0.0128005	426.545	332.558	down	1.28262	207088_s_at	0.00629773	45.1189	35.5611	down	1.26877	1.62735
LRRC2	ILMN_1755047	0.0439433	195.32	160.136	down	1.21971	219949_at	0.00730302	21.5489	16.1812	down	1.33173	1.62433
CEBPB	ILMN_1693014	0.0266396	11395.6	9228.36	down	1.23484	212501_at	0.00126779	1281.81	995.66	down	1.2874	1.58973
ARAF	ILMN_1658883	0.0128005	1093.48	884.487	down	1.23629	201895_at	0.00103028	94.8173	74.1375	down	1.27894	1.58114
GSK3B	ILMN_1779376	0.0128005	1064.03	871.421	down	1.22103	209945_s_at	0.00103028	98.4947	77.2161	down	1.27557	1.55751
PPM1B	ILMN_1734991	0.0128005	171.107	139.644	down	1.22531	209296_at	0.00103028	412.974	326.518	down	1.26478	1.54974
POLR2E	ILMN_3239240	0.0310972	206.735	175.534	down	1.17775	213887_s_at	0.035372	159.314	121.745	down	1.30859	1.54119
CPOX	ILMN_3240389	0.0186665	704.154	543.392	down	1.29585	204172_at	0.0277378	77.3667	65.3773	down	1.18339	1.53349
PXMP4	ILMN_1771728	0.0217061	219.891	187.202	down	1.17462	219428_s_at	0.00103028	97.5024	74.7626	down	1.30416	1.5319
CLCN7	ILMN_1694731	0.0439433	3105.56	2538.32	down	1.22347	38069_at	0.00103028	131.001	105.15	down	1.24585	1.52426
MYH14	ILMN_1804461	0.0128005	238.025	190.209	down	1.25139	219946_x_at	0.00418746	60.1477	49.4962	down	1.2152	1.52068
SSBP3	ILMN_1814165	0.0128005	228.239	186.479	down	1.22394	217991_x_at	0.00919154	43.669	35.2034	down	1.24048	1.51826
SCN9A	ILMN_1672591	0.0244001	257.647	189.922	down	1.35659	206950_at	0.0270811	11.3867	10.1928	down	1.11713	1.5155
GFOD2	ILMN_1744006	0.0390045	406.429	315.168	down	1.28956	221028_s_at	0.00126779	24.5397	20.9315	down	1.17238	1.51186
FAM63A	ILMN_1689552	0.0186665	1054.4	819.996	down	1.28586	221856_s_at	0.0181206	44.0437	37.4768	down	1.17523	1.51117
B4GALT1	ILMN_1766221	0.0439433	716.47	560.594	down	1.27805	201883_s_at	0.0248584	136.772	115.989	down	1.17918	1.50706
NDUFS7	ILMN_1669966	0.0421433	2473.06	2045.68	down	1.20892	211752_s_at	0.00418746	107.273	86.2703	down	1.24345	1.50323
AKT1	ILMN_2410909	0.0186665	1894.51	1433.32	down	1.32177	207163_s_at	0.0462455	96.8052	85.3233	down	1.13457	1.49964
VRK3	ILMN_1771697	0.0421433	968.413	775.891	down	1.24813	218022_at	0.0104021	104.031	86.9056	down	1.19706	1.49408
LDLRAP1	ILMN_1809040	0.0128005	214.104	181.191	down	1.18165	221790_s_at	0.00103028	25.4324	20.1733	down	1.26069	1.48969
MSH3	ILMN_2077130	0.0128005	26907.1	21431.8	down	1.25548	210947_s_at	0.00629773	33.1328	28.0012	down	1.18327	1.48556
TEX264	ILMN_1781623	0.0290489	794.575	665.43	down	1.19408	218548_x_at	0.00126779	70.639	57.1447	down	1.23614	1.47605
TBCD	ILMN_1795400	0.0128005	701.68	563.614	down	1.24497	211052_s_at	0.0127596	69.0468	58.6522	down	1.17722	1.46561
MYO18A	ILMN_1780560	0.0244001	362.743	299.976	down	1.20924	202039_at	0.0183655	170.156	141.806	down	1.19992	1.45099
SLC38A7	ILMN_1784105	0.047293	220.096	190.169	down	1.15737	218727_at	0.00491633	47.8538	38.6606	down	1.23779	1.43258
AHCYL1	ILMN_1770412	0.0217061	2677.72	2170.23	down	1.23384	200848_at	0.0388129	168.344	145.258	down	1.15893	1.42994
NDUFS2	ILMN_1789342	0.0371013	378.769	316.547	down	1.19656	201966_at	0.00824287	627.042	529.688	down	1.18379	1.41649
SLC48A1	ILMN_3247587	0.0128005	247.772	212.613	down	1.16536	218417_s_at	0.00629773	40.8971	33.7733	down	1.21093	1.41118
PPARA	ILMN_1700488	0.0128005	159.405	136.144	down	1.17086	206870_at	0.00174326	15.0805	12.658	down	1.19137	1.39493
SRR	ILMN_1753515	0.0290489	148.36	132.782	down	1.11732	219205_at	0.00103028	25.8448	20.7204	down	1.24731	1.39364
TF	ILMN_1768425	0.0162538	35345.7	32005.7	down	1.10435	203400_s_at	0.00174326	9206.96	7367.23	down	1.24972	1.38013
CCDC101	ILMN_1684789	0.0128005	345.101	286.529	down	1.20442	221822_at	0.0222987	59.5383	52.2671	down	1.13912	1.37197
VPS13C	ILMN_2398865	0.0244001	321.668	266.866	down	1.20535	218396_at	0.0496304	180.337	158.678	down	1.1365	1.36988
PSMC1	ILMN_1710406	0.0244001	4009.83	3447.24	down	1.1632	204219_s_at	0.00126779	546.51	465.209	down	1.17476	1.36648
APOB	ILMN_1664024	0.0333331	23203.5	19989.2	down	1.1608	205108_s_at	0.00595596	7390.51	6281.72	down	1.17651	1.3657
PDE8A	ILMN_1699767	0.0128005	195.359	172.376	down	1.13333	212521_s_at	0.00218006	122.591	102.005	down	1.20182	1.36205
IPO13	ILMN_1651229	0.0162538	383.772	318.809	down	1.20377	203546_at	0.0246499	55.2813	48.9362	down	1.12966	1.35985
KIF1B	ILMN_1659444	0.0421433	174.455	158.562	down	1.10023	209234_at	0.026641	71.5304	59.3249	down	1.20574	1.32659
DEPDC5	ILMN_1658717	0.0244001	232.954	198.446	down	1.17389	205223_at	0.0115933	17.5444	15.5511	down	1.12818	1.32435
NFKBIB	ILMN_1690473	0.0403519	285.871	240.59	down	1.18821	214448_x_at	0.00949369	29.2246	26.2308	down	1.11413	1.32382
CLUAP1	ILMN_2242491	0.0128005	31892.7	28425.7	down	1.12197	204576_s_at	0.0183655	37.2477	31.6342	down	1.17745	1.32106
STARD8	ILMN_1799600	0.0266396	380.903	322.609	down	1.1807	206868_at	0.0328973	34.3179	31.1465	down	1.10182	1.30091
DAPK2	ILMN_1791847	0.0217061	154.728	134.993	down	1.14619	206324_s_at	0.00561344	20.8643	18.4998	down	1.12782	1.2927

## Sheet:  S9
Table S9. Common differentially expressed genes between HRA and LRA prognostic subgroups derived by the RGC in AT.
*: Q-value id t-test p-value corrected for multiple testing.
**: Genes were sorted in the decending order of multiplied fold changes in two cohorts.
MYC and TGFBR2 genes are highlighted in bold.
***: mean for gene expression value in the subgroup (non-log transformed).
Genes of RGC were excluded from the list of upregulated DEGs.
Gene Symbol ID	Singapore HCC cohort						LCI HCC cohort						Multiplied fold change in both cohorts**
	Illumina Microarray Probe ID	Q Value*	LR Mean***	HR Mean***	Gene up- or down-regulated in HR HCC subgroup	Fold change: HR/LR*	Affymetrix U133A microarray probeset ID	Q Value*	LR Mean***	HR Mean***	Gene up- or down-regulated in HR HCC subgroup	Fold change: HR/LR*
MMP7	ILMN_1685403	0.00921016	270.272	1044.62	up	3.86508	204259_at	0.00177876	33.2718	180.883	up	5.43651	21.0126
GPC3	ILMN_2051972	0.0101637	833.917	1626.17	up	1.95003	209220_at	0.00788142	43.4157	216.703	up	4.99135	9.73331
TACSTD2	ILMN_1739001	0.0313032	718.302	1581.77	up	2.20209	202286_s_at	0.00177876	41.6685	161.953	up	3.8867	8.55888
LXN	ILMN_1723962	0.0146984	196.565	409.448	up	2.08302	218729_at	0.00177876	20.8908	77.8837	up	3.72813	7.76577
CXCL6	ILMN_1779234	0.00382653	202.694	475.756	up	2.34716	206336_at	0.00177876	34.0822	95.1903	up	2.79296	6.55553
GPNMB	ILMN_1801205	0.00382653	377.57	1043.14	up	2.76278	201141_at	0.00177876	159.543	342.506	up	2.14679	5.93111
MGP	ILMN_1651958	0.0481086	642.759	1180.69	up	1.83691	202291_s_at	0.00177876	95.0565	298.419	up	3.13938	5.76675
IGJ	ILMN_2105441	0.02797	279.454	697.041	up	2.49429	212592_at	0.00238043	114.141	249.212	up	2.18336	5.44594
HLA-DQA1	ILMN_1808405	0.00382653	447.441	1175.26	up	2.62663	212671_s_at	0.00177876	192.091	377.423	up	1.96482	5.16086
EFEMP1	ILMN_2350634	0.0442182	287.756	522.119	up	1.81445	201843_s_at	0.00177876	22.83	64.7227	up	2.83498	5.14393
HBEGF	ILMN_2121408	0.00502815	249.896	440.256	up	1.76176	203821_at	0.0139571	33.4231	96.492	up	2.88699	5.08617
COL15A1	ILMN_1768940	0.00334756	105.435	178.742	up	1.69529	203477_at	0.00177876	14.4757	42.6993	up	2.94973	5.00064
S100P	ILMN_1801216	0.0138255	920.029	1512.47	up	1.64394	204351_at	0.0299424	16.7535	50.843	up	3.03478	4.989
CXCR4	ILMN_2320888	0.00921016	196.117	416.059	up	2.12148	217028_at	0.00177876	184.186	414.881	up	2.25251	4.77865
CD93	ILMN_1704730	0.00334756	489.461	1047.3	up	2.13971	202878_s_at	0.00177876	49.9803	107.02	up	2.14124	4.58163
VIM	ILMN_1782538	0.00720735	1309.27	2658.13	up	2.03025	201426_s_at	0.00177876	543.695	1162.61	up	2.13835	4.34137
GJA1	ILMN_1727087	0.00382653	199.382	327.661	up	1.64338	201667_at	0.00177876	40.2494	105.648	up	2.62483	4.3136
CTGF	ILMN_2115125	0.0306303	922.859	1680.66	up	1.82115	209101_at	0.00177876	113.477	266.84	up	2.35148	4.28239
CCL2	ILMN_1720048	0.0319504	834.022	1664.97	up	1.99631	216598_s_at	0.00177876	204.423	434.629	up	2.12612	4.24441
ANXA1	ILMN_2184184	0.0423796	623.485	1040.36	up	1.66861	201012_at	0.00177876	69.852	172.982	up	2.47641	4.13218
ANXA2	ILMN_2409167	0.00382653	2213.35	4390.7	up	1.98373	213503_x_at	0.00177876	351.071	712.404	up	2.02923	4.02546
CD9	ILMN_1695423	0.00334756	173.867	413.181	up	2.37641	201005_at	0.00177876	133.474	224.515	up	1.68208	3.99732
GEM	ILMN_2367883	0.0332766	143.824	201.571	up	1.40151	204472_at	0.00177876	76.1052	215.4	up	2.83029	3.96669
U2AF1	ILMN_2362368	0.0364574	162.337	192.928	up	1.18844	202859_x_at	0.00177876	97.3355	323.006	up	3.31848	3.94382
SRGN	ILMN_1760347	0.00382653	1091.2	2486.61	up	2.27878	201858_s_at	0.00238043	132.229	228.703	up	1.7296	3.94138
PODXL	ILMN_2413158	0.00502815	258.488	494.13	up	1.91162	201578_at	0.00177876	26.7932	54.5243	up	2.03501	3.89016
SLC12A2	ILMN_1720996	0.00334756	206.753	411.878	up	1.99213	204404_at	0.00177876	27.5148	53.2793	up	1.93639	3.85754
FABP5	ILMN_1696302	0.00382653	114.454	172.832	up	1.51005	202345_s_at	0.00177876	18.9924	47.122	up	2.4811	3.74659
KLF4	ILMN_2137789	0.011088	215.796	386.404	up	1.7906	221841_s_at	0.00598481	74.0552	154.922	up	2.09198	3.7459
CXCL1	ILMN_1787897	0.0492527	195.494	373.171	up	1.90886	204470_at	0.00517456	27.0516	51.661	up	1.90972	3.64538
APOLD1	ILMN_1723522	0.0475681	371.845	531.377	up	1.42903	221031_s_at	0.0028736	24.3339	58.298	up	2.39575	3.42359
MTHFD2	ILMN_2405521	0.00334756	116.192	194.764	up	1.67622	201761_at	0.00177876	14.3338	29.21	up	2.03785	3.41589
TUBB6	ILMN_1699489	0.0129287	174.122	259.782	up	1.49195	209191_at	0.00177876	41.4752	93.2863	up	2.24921	3.35571
LDHB	ILMN_1728132	0.00502815	364.925	638.232	up	1.74894	201030_x_at	0.00177876	120.659	231.329	up	1.91721	3.35309
TUBA1A	ILMN_2148819	0.00824983	4808.59	6938.64	up	1.44297	209118_s_at	0.00177876	147.644	338.023	up	2.28945	3.3036
IGFBP2	ILMN_1725193	0.035838	3269.74	6000.28	up	1.83509	202718_at	0.00177876	939.451	1667.71	up	1.7752	3.25765
ATP1B3	ILMN_1654322	0.00334756	125.738	152.601	up	1.21364	208836_at	0.00177876	115.551	310.04	up	2.68315	3.25638
PFKFB3	ILMN_2186061	0.00334756	693.974	1428.75	up	2.0588	202464_s_at	0.0122141	66.2085	103.247	up	1.55942	3.21054
S100A4	ILMN_1688780	0.00824983	598.463	1109.97	up	1.85469	203186_s_at	0.00177876	93.8886	161.249	up	1.71745	3.18535
CLDN10	ILMN_1685194	0.0163831	152.929	221.198	up	1.44641	205328_at	0.0039013	33.1437	72.347	up	2.18282	3.15726
FLRT2	ILMN_1769615	0.0195618	137.279	187.557	up	1.36624	204359_at	0.00177876	34.992	80.795	up	2.30895	3.15459
ALOX5AP	ILMN_1797875	0.00334756	376.491	816.402	up	2.16845	204174_at	0.00177876	22.2324	32.1833	up	1.44758	3.13902
S100A13	ILMN_1765459	0.00334756	747.962	1412.93	up	1.88904	202598_at	0.00177876	111.325	182.99	up	1.64374	3.10509
CD24	ILMN_2060413	0.0101637	1546.85	3292.92	up	2.12879	209772_s_at	0.00177876	34.5913	49.9887	up	1.44512	3.07637
VTCN1	ILMN_1753101	0.0389074	154.096	303.291	up	1.9682	219768_at	0.00238043	12.6445	19.4997	up	1.54215	3.03525
BTG2	ILMN_1770085	0.0345848	330.667	488.036	up	1.47591	201236_s_at	0.00177876	97.0723	199.235	up	2.05244	3.02923
SERPINB1	ILMN_1679133	0.00334756	442.098	763.754	up	1.72757	212268_at	0.00238043	42.6733	74.6463	up	1.74925	3.02195
HSPA6	ILMN_1806165	0.045936	250.904	412.449	up	1.64386	213418_at	0.00177876	22.2782	40.719	up	1.82775	3.00456
SLC7A1	ILMN_1683859	0.00824983	193.643	311.092	up	1.60652	212295_s_at	0.00177876	19.868	37.1007	up	1.86736	2.99996
IL8	ILMN_1666733	0.0155406	325.5	843.725	up	2.59209	202860_at	0.033735	72.8151	84.226	up	1.15671	2.9983
CAV1	ILMN_2149226	0.0211906	477.101	797.362	up	1.67126	212097_at	0.00177876	138.071	247.081	up	1.78952	2.99075
PECAM1	ILMN_1689518	0.00502815	329.123	618.357	up	1.8788	208981_at	0.00177876	61.1749	97.2007	up	1.5889	2.98522
GDF15	ILMN_2188862	0.0394789	1292.92	2136.35	up	1.65235	221577_x_at	0.00177876	152.085	273.302	up	1.79703	2.96932
ARID5B	ILMN_1721626	0.00720735	444.357	626.908	up	1.41082	212614_at	0.00177876	70.7971	147.302	up	2.08062	2.93538
CRYAB	ILMN_1729216	0.0470313	269.542	479.693	up	1.77966	209283_at	0.00177876	17.0333	28.031	up	1.64566	2.92871
MAP1B	ILMN_2377900	0.0172034	129.492	173.063	up	1.33648	212233_at	0.00177876	34.0637	74.2077	up	2.1785	2.91151
SPRY1	ILMN_2329914	0.0293306	779.997	1235.81	up	1.58438	212558_at	0.00177876	58.5059	106.682	up	1.82343	2.88901
TUBA1C	ILMN_1742167	0.00382653	1209.51	2416.96	up	1.99829	209251_x_at	0.00177876	914.131	1317.78	up	1.44156	2.88067
MAFF	ILMN_1680139	0.0394789	285.386	391.206	up	1.3708	36711_at	0.0195227	85.1635	178.835	up	2.0999	2.87854
SLC25A4	ILMN_1681670	0.00334756	523.087	870.342	up	1.66386	202826_at	0.00238043	17.6597	30.5443	up	1.72961	2.87783
F2R	ILMN_1742866	0.00334756	153.296	266.867	up	1.74086	203989_x_at	0.00177876	23.2007	38.321	up	1.65171	2.8754
LAMB1	ILMN_1658709	0.0227685	368.459	504.901	up	1.37031	211651_s_at	0.00177876	46.5585	97.476	up	2.09362	2.8689
ITGAV	ILMN_2169439	0.00334756	337.761	563.857	up	1.66939	202351_at	0.00177876	195.775	334.394	up	1.70805	2.85141
IGFBP7	ILMN_2062468	0.00382653	2180.56	4435.79	up	2.03424	213910_at	0.00177876	16.5848	23.1483	up	1.39575	2.8393
LHFP	ILMN_1767448	0.02797	322.974	399.269	up	1.23623	218656_s_at	0.00177876	33.1914	74.7763	up	2.25289	2.78508
PALLD	ILMN_1698732	0.00382653	715.502	1098.63	up	1.53547	200906_s_at	0.00894284	41.8037	75.459	up	1.80508	2.77165
RNASE1	ILMN_2333670	0.0163831	384.594	754.092	up	1.96075	201785_at	0.00177876	92.2227	130.311	up	1.413	2.77053
TNFRSF11B	ILMN_1676663	0.00334756	144.824	265.963	up	1.83646	204932_at	0.00177876	14.5552	21.8727	up	1.50274	2.75973
CYBA	ILMN_1744604	0.0418587	1324.67	2131.24	up	1.60889	203028_s_at	0.00177876	161.284	276.441	up	1.714	2.75764
TAX1BP3	ILMN_1803392	0.0120125	417.226	643.039	up	1.54122	215464_s_at	0.00177876	24.4696	43.5403	up	1.77936	2.7424
CCND2	ILMN_1667081	0.0394789	174.82	243.777	up	1.39445	200953_s_at	0.00177876	36.1964	70.7997	up	1.95599	2.72753
TGFBR2	ILMN_2384241	0.00334756	1178.63	2055.95	up	1.74435	208944_at	0.00177876	212.813	331.934	up	1.55975	2.72075
IL7R	ILMN_2342579	0.0319504	221.086	354.437	up	1.60316	205798_at	0.00177876	110.059	186.558	up	1.69507	2.71747
SOX9	ILMN_1805466	0.0293306	246.006	381.862	up	1.55224	202935_s_at	0.00177876	47.4984	83.1527	up	1.75064	2.71743
SEL1L3	ILMN_1797822	0.00615309	391.909	695.078	up	1.77357	212311_at	0.00238043	47.8216	73.221	up	1.53113	2.71557
FILIP1L	ILMN_2391150	0.0272492	238.705	318.949	up	1.33616	204135_at	0.00177876	51.9068	105.408	up	2.03072	2.71337
HLA-DRA	ILMN_1689655	0.00921016	2841.2	5109.93	up	1.79851	210982_s_at	0.00177876	345.515	520.992	up	1.50787	2.71192
DPYSL2	ILMN_1672503	0.0319504	1534.16	2210.92	up	1.44112	200762_at	0.00177876	250.354	462.982	up	1.84931	2.66509
SCRN1	ILMN_1756439	0.0423796	200.429	302.788	up	1.5107	201462_at	0.00177876	19.8639	34.611	up	1.74241	2.63225
ID3	ILMN_1732296	0.045936	470.474	674.384	up	1.43342	207826_s_at	0.00177876	77.6761	142.358	up	1.83271	2.62703
TPM1	ILMN_2360710	0.0376856	519.375	799.871	up	1.54006	210986_s_at	0.00177876	485.57	827.467	up	1.70411	2.62444
CLIC1	ILMN_1756982	0.00334756	1237.66	2010.29	up	1.62427	208659_at	0.00177876	191.356	307.493	up	1.60692	2.61006
THBS1	ILMN_1686116	0.0332766	797.79	1292.19	up	1.61971	201109_s_at	0.021242	127.222	204.454	up	1.60706	2.60297
SOCS3	ILMN_1781001	0.0235754	316.264	524.833	up	1.65948	206359_at	0.00995399	26.0401	40.7423	up	1.5646	2.59642
ITM2A	ILMN_2076600	0.0155406	452.299	760.827	up	1.68213	202747_s_at	0.00177876	52.4632	80.8147	up	1.54041	2.59117
AKR1B1	ILMN_1701731	0.0101637	464.933	797.033	up	1.7143	201272_at	0.00177876	90.4741	136.47	up	1.50839	2.58583
ANGPTL2	ILMN_1772612	0.00334756	285.475	545.958	up	1.91245	213004_at	0.00177876	14.652	19.792	up	1.35081	2.58335
GMNN	ILMN_1720114	0.00382653	323.591	496.821	up	1.53533	218350_s_at	0.00238043	89.5622	150.582	up	1.68132	2.58138
IQGAP1	ILMN_1803819	0.00615309	253.175	367.968	up	1.45341	213446_s_at	0.00598481	20.1629	35.802	up	1.77564	2.58073
MARCKSL1	ILMN_1714433	0.0498394	761.118	1101.58	up	1.44732	200644_at	0.00177876	145.099	258.455	up	1.78123	2.578
TSPAN3	ILMN_1655469	0.00334756	215.741	406.291	up	1.88323	200973_s_at	0.0484867	55.0751	74.8127	up	1.35838	2.55814
RPL21	ILMN_2290808	0.00334756	2423.11	4953.07	up	2.0441	200012_x_at	0.00177876	3540.93	4399.94	up	1.2426	2.53999
LAPTM4B	ILMN_1680196	0.00334756	764.787	1337.07	up	1.74829	208767_s_at	0.00995399	46.7432	67.8017	up	1.45051	2.53592
HSPA2	ILMN_1766499	0.00334756	130.133	169.654	up	1.3037	211538_s_at	0.00177876	26.4774	51.4427	up	1.94289	2.53295
PLVAP	ILMN_2194577	0.0423796	166.673	252.534	up	1.51514	221529_s_at	0.00177876	24.48	40.9107	up	1.67119	2.53209
FXYD2	ILMN_2289593	0.0326086	985.503	2074.19	up	2.10471	207434_s_at	0.0323107	75.733	90.7753	up	1.19862	2.52275
RAB11FIP1	ILMN_1692219	0.0352058	845.236	1237.13	up	1.46365	219681_s_at	0.00177876	24.0164	40.659	up	1.69297	2.47791
VIL1	ILMN_1661750	0.00720735	189.862	301.838	up	1.58978	205506_at	0.00637373	29.2889	45.598	up	1.55683	2.47502
H2AFZ	ILMN_1707858	0.00334756	1695.52	2990.75	up	1.76392	200853_at	0.0028736	106.334	148.572	up	1.39722	2.46457
FCGR2A	ILMN_2289849	0.00502815	142.219	244.18	up	1.71692	203561_at	0.00177876	18.8771	27.0153	up	1.43112	2.45712
CTSC	ILMN_1696347	0.0120125	614.475	980.314	up	1.59537	201487_at	0.00177876	141.672	217.975	up	1.53859	2.45462
PELI1	ILMN_1679268	0.00334756	196.624	297.636	up	1.51374	218319_at	0.00177876	54.5953	87.543	up	1.60349	2.42726
HSPH1	ILMN_1712888	0.00334756	798.085	1301.69	up	1.63102	206976_s_at	0.0102841	155.381	230.724	up	1.4849	2.42189
CD69	ILMN_1651316	0.0306303	135.556	163.921	up	1.20925	209795_at	0.00177876	20.2797	40.4967	up	1.99691	2.41477
KDELR3	ILMN_1713901	0.011088	155.356	251.629	up	1.61969	204017_at	0.00177876	44.2372	65.933	up	1.49044	2.41406
TPM4	ILMN_2140974	0.0448361	280.007	331.553	up	1.18409	212481_s_at	0.00177876	29.8858	60.8537	up	2.03621	2.41105
CLDN7	ILMN_2143685	0.0195618	427.343	728.443	up	1.70459	202790_at	0.00238043	29.1416	41.1313	up	1.41143	2.4059
CD163	ILMN_2379599	0.0211906	755.307	1498.68	up	1.98419	215049_x_at	0.049623	238.223	288.7	up	1.21189	2.40463
FGGY	ILMN_3271630	0.0418587	256.602	494.234	up	1.92608	219718_at	0.0240843	112.128	139.96	up	1.24822	2.40416
GNG11	ILMN_1782419	0.0138255	561.057	862.825	up	1.53786	204115_at	0.00177876	206.008	321.652	up	1.56135	2.40113
TMSB10	ILMN_1812392	0.0470313	8321.41	11916.7	up	1.43205	217733_s_at	0.00177876	1257.49	2106.42	up	1.6751	2.39883
CPVL	ILMN_1682928	0.00720735	458.62	777.514	up	1.69534	208146_s_at	0.00177876	92.7662	131.107	up	1.41331	2.39603
CD59	ILMN_1724789	0.00334756	220.523	365.988	up	1.65963	200984_s_at	0.0039013	216.821	312.494	up	1.44125	2.39195
LIPA	ILMN_1718063	0.00334756	1534.55	2751.26	up	1.79288	201847_at	0.0039013	601.346	801.602	up	1.33301	2.38993
ARPC3	ILMN_1655561	0.00334756	829.73	1531.25	up	1.84548	208736_at	0.00177876	338.954	438.705	up	1.29429	2.38858
RPL26	ILMN_1731546	0.00334756	2657.05	5211.64	up	1.96143	222229_x_at	0.00177876	983.683	1196.85	up	1.2167	2.38648
SGK1	ILMN_3305938	0.0382897	1592.02	2601.29	up	1.63396	201739_at	0.0151222	410.404	597.914	up	1.45689	2.38049
GPR137B	ILMN_2121816	0.00334756	266.104	455.979	up	1.71354	204137_at	0.00177876	35.1246	48.79	up	1.38905	2.3802
CAV2	ILMN_1735220	0.00382653	226.382	420.161	up	1.85598	203324_s_at	0.0454506	138.379	176.696	up	1.2769	2.3699
PRNP	ILMN_2360415	0.00334756	346.786	622.537	up	1.79516	201300_s_at	0.00177876	352.613	465.462	up	1.32003	2.36968
EEF1G	ILMN_2262288	0.00334756	2605.1	5099.57	up	1.95753	211345_x_at	0.00177876	2094.19	2530.31	up	1.20826	2.3652
GYG1	ILMN_2230862	0.00334756	441.767	677.483	up	1.53358	201554_x_at	0.00177876	32.2134	49.672	up	1.54197	2.36473
FAM129A	ILMN_1810725	0.0352058	220.374	338.79	up	1.53734	217966_s_at	0.0028736	14.5485	22.2913	up	1.53221	2.35553
HLA-DPA1	ILMN_1772218	0.0172034	1948.17	3274.47	up	1.68079	211990_at	0.00177876	829.264	1160.35	up	1.39925	2.35185
PDGFRA	ILMN_1681949	0.0163831	193.025	264.838	up	1.37204	203131_at	0.00177876	294.031	502.758	up	1.70988	2.34603
ILF2	ILMN_1745172	0.00334756	927.356	1398.2	up	1.50773	200052_s_at	0.00177876	52.4039	81.4027	up	1.55337	2.34206
PDE4B	ILMN_2340259	0.0188014	240.716	357.603	up	1.48558	203708_at	0.00341501	26.8612	42.3243	up	1.57567	2.34077
ANXA5	ILMN_1741003	0.011088	1700.71	2576.53	up	1.51497	200782_at	0.00177876	244.762	377.33	up	1.54162	2.33551
RBM3	ILMN_1698213	0.00382653	213.212	318.121	up	1.49204	208319_s_at	0.00177876	92.098	144.121	up	1.56486	2.33484
LGMN	ILMN_1698019	0.00334756	1378.94	2440.22	up	1.76963	201212_at	0.00177876	169.571	223.218	up	1.31637	2.32949
RPS5	ILMN_1707810	0.00334756	4043.89	6675.52	up	1.65076	200024_at	0.00177876	1206.44	1701.77	up	1.41058	2.32853
DCN	ILMN_1683194	0.0250195	292.188	450.66	up	1.54236	201893_x_at	0.00177876	1497.7	2260.17	up	1.5091	2.32757
CKLF	ILMN_2414027	0.00334756	486.745	865.6	up	1.77834	221058_s_at	0.00177876	16.0511	20.996	up	1.30807	2.32621
ALDOA	ILMN_1741148	0.00382653	635.625	1057.14	up	1.66315	214687_x_at	0.00177876	401.404	561.303	up	1.39835	2.32566
PDLIM3	ILMN_1695299	0.00382653	156.408	241.764	up	1.54573	210170_at	0.0128387	11.8993	17.8267	up	1.49813	2.3157
CD97	ILMN_1673363	0.0250195	728.328	1129.37	up	1.55063	202910_s_at	0.00177876	28.4189	42.4043	up	1.49212	2.31372
CD53	ILMN_1662843	0.0352058	175.441	252.909	up	1.44156	203416_at	0.00177876	120.906	193.817	up	1.60303	2.31087
ENPP2	ILMN_2373791	0.0195618	438.681	744.019	up	1.69604	210839_s_at	0.0401001	54.7758	74.583	up	1.36161	2.30933
SSR2	ILMN_1783226	0.00334756	576.187	968.462	up	1.68081	200652_at	0.00177876	229.723	315.237	up	1.37225	2.30649
HOPX	ILMN_2316236	0.0120125	128.487	190.113	up	1.47963	211597_s_at	0.00177876	15.5296	24.2043	up	1.55859	2.30615
ALDH1A3	ILMN_1807439	0.0220129	146.104	210.813	up	1.4429	203180_at	0.00341501	16.4593	26.263	up	1.59564	2.30235
MYC	ILMN_2110908	0.0180217	591.226	919.413	up	1.5551	202431_s_at	0.00711782	334.922	495.492	up	1.47943	2.30065
RPLP0	ILMN_1745075	0.00334756	340.055	665.729	up	1.95771	211972_x_at	0.00177876	2776.48	3257.4	up	1.17321	2.29681
ELTD1	ILMN_3240520	0.00334756	133.184	190.502	up	1.43037	219134_at	0.00177876	26.4855	42.3837	up	1.60026	2.28896
SMYD3	ILMN_1741954	0.0370639	422.363	537.494	up	1.27259	218788_s_at	0.00637373	22.2904	40.0343	up	1.79603	2.28562
DARC	ILMN_1723684	0.0220129	143.714	278.352	up	1.93685	208335_s_at	0.00558344	15.1029	17.785	up	1.17759	2.28081
PDGFD	ILMN_2376859	0.0120125	123.341	146.958	up	1.19148	219304_s_at	0.00177876	40.397	76.6483	up	1.89738	2.26068
SLC38A1	ILMN_1769911	0.0138255	281.609	449.293	up	1.59545	218237_s_at	0.00238043	46.0398	65.2183	up	1.41656	2.26006
CDH6	ILMN_1766675	0.0242934	172.398	289.528	up	1.67941	205532_s_at	0.00432579	11.5205	15.463	up	1.34221	2.25413
RPS12	ILMN_1782621	0.00334756	12437.7	20634.4	up	1.65902	213377_x_at	0.00177876	2178.16	2958.08	up	1.35806	2.25305
EDNRB	ILMN_1751904	0.00334756	255.907	353.509	up	1.3814	204271_s_at	0.0028736	119.774	195.211	up	1.62983	2.25144
DDX21	ILMN_1735461	0.00334756	434.959	771.537	up	1.77382	208152_s_at	0.00558344	211.308	267.905	up	1.26784	2.24892
STK39	ILMN_1791328	0.00502815	233.851	371.541	up	1.58879	202786_at	0.00177876	15.2424	21.5673	up	1.41495	2.24807
CACYBP	ILMN_1726574	0.00334756	251.515	464.142	up	1.84539	210691_s_at	0.0269937	53.7273	65.4207	up	1.21764	2.24702
PNMA1	ILMN_1770850	0.00334756	100.411	121.741	up	1.21243	218224_at	0.00177876	27.942	51.6103	up	1.84705	2.23942
BEX4	ILMN_2351638	0.00382653	153.266	224.756	up	1.46644	215440_s_at	0.00177876	14.7393	22.4953	up	1.52622	2.23811
DACT1	ILMN_2328094	0.00615309	108.622	129.228	up	1.1897	219179_at	0.00177876	15.6353	29.3793	up	1.87903	2.23549
PAPSS1	ILMN_1781819	0.02797	321.674	404.516	up	1.25754	209043_at	0.00177876	55.8509	99.205	up	1.77625	2.23369
PRKCH	ILMN_1780898	0.0129287	351.595	510.044	up	1.45066	218764_at	0.00177876	28.3025	43.5453	up	1.53857	2.23194
AP1S2	ILMN_1766411	0.00502815	354.711	553.326	up	1.55993	203300_x_at	0.0039013	28.0715	40.151	up	1.43031	2.23119
RPL35A	ILMN_1756360	0.00334756	5417.51	9046.8	up	1.66992	213687_s_at	0.00177876	839.057	1118.11	up	1.33258	2.2253
ITGB1	ILMN_2383934	0.00334756	1219.02	2134.17	up	1.75073	211945_s_at	0.00177876	1540.14	1952.86	up	1.26798	2.21989
LBH	ILMN_1660794	0.0227685	110.915	124.249	up	1.12021	221011_s_at	0.00177876	36.4128	71.8023	up	1.9719	2.20895
HNRNPA0	ILMN_1753279	0.00334756	517.462	844.767	up	1.63252	201054_at	0.00177876	148.672	200.091	up	1.34586	2.19714
LDOC1	ILMN_1788250	0.0250195	143.192	209.061	up	1.46	204454_at	0.00177876	36.7031	55.193	up	1.50377	2.19551
CD151	ILMN_1661589	0.00334756	227.937	402.743	up	1.7669	204306_s_at	0.0028736	78.1772	97.0457	up	1.24135	2.19335
PLAUR	ILMN_2408543	0.028671	127.66	166.485	up	1.30413	211924_s_at	0.00517456	28.5386	47.91	up	1.67878	2.18934
CD34	ILMN_1732799	0.0389074	272.992	484.18	up	1.7736	209543_s_at	0.00637373	19.9986	24.6673	up	1.23345	2.18766
RBM12	ILMN_2329834	0.00334756	182.311	267.141	up	1.4653	212168_at	0.00177876	40.0944	59.754	up	1.49033	2.18378
RPS3	ILMN_1760714	0.00334756	4336.29	6819.28	up	1.57261	208692_at	0.00177876	1150.59	1595.45	up	1.38663	2.18063
MAPRE1	ILMN_1777721	0.00382653	674.562	1112.66	up	1.64946	200712_s_at	0.00432579	29.9303	39.5463	up	1.32128	2.1794
FGL2	ILMN_1693009	0.0220129	391.299	593.382	up	1.51644	204834_at	0.00177876	46.0012	65.9947	up	1.43463	2.17553
VAMP5	ILMN_1809467	0.00502815	1161.64	1761.65	up	1.51652	204929_s_at	0.00177876	34.8739	49.9193	up	1.43143	2.17078
EIF3M	ILMN_2192693	0.00334756	625.642	1103.55	up	1.76387	202232_s_at	0.00341501	208.762	256.811	up	1.23016	2.16985
CXCL12	ILMN_1689111	0.0195618	261.701	379.143	up	1.44877	209687_at	0.00177876	620.793	926.474	up	1.4924	2.16214
B4GALT5	ILMN_1685824	0.00382653	672.093	1073.83	up	1.59774	221485_at	0.0028736	76.9541	104.044	up	1.35203	2.16019
POU2AF1	ILMN_1811049	0.0257712	135.514	176.659	up	1.30362	205267_at	0.00177876	22.0241	36.3023	up	1.6483	2.14876
HSPA8	ILMN_1686367	0.00334756	3006.7	5633.41	up	1.87362	221891_x_at	0.00598481	2119.97	2428.7	up	1.14563	2.14647
OSBPL10	ILMN_1669497	0.00502815	128.82	173.333	up	1.34555	219073_s_at	0.00177876	17.4832	27.8817	up	1.59477	2.14584
CD74	ILMN_1761464	0.0250195	285.341	448.579	up	1.57208	209619_at	0.00177876	1287.55	1757.27	up	1.36481	2.1456
RPL17	ILMN_2383097	0.00334756	6941.77	10997.7	up	1.58428	200038_s_at	0.00177876	1934.57	2618.15	up	1.35335	2.14408
GLIPR1	ILMN_1769245	0.00334756	151.414	273.577	up	1.80681	204221_x_at	0.00177876	14.7422	17.468	up	1.1849	2.1409
HSP90AA1	ILMN_1691097	0.00334756	2228.06	4168.97	up	1.87112	211969_at	0.00711782	1339.45	1532.52	up	1.14414	2.14083
ARMCX3	ILMN_2334760	0.00382653	197.841	309.644	up	1.56512	217858_s_at	0.00177876	102.406	139.771	up	1.36487	2.13618
SUMO2	ILMN_2333594	0.00334756	763.642	1470.59	up	1.92576	213881_x_at	0.00711782	1157.55	1283.68	up	1.10896	2.13558
YWHAZ	ILMN_1801928	0.0453458	3000.17	3917.78	up	1.30585	200641_s_at	0.00598481	105.889	172.747	up	1.63139	2.13035
ACTB	ILMN_1777296	0.00334756	2201.32	4191.76	up	1.9042	200801_x_at	0.023445	5502.86	6139.86	up	1.11576	2.12463
DOCK2	ILMN_1799725	0.0155406	343.594	500.743	up	1.45737	213160_at	0.00177876	21.5698	31.4163	up	1.45649	2.12265
RPS2	ILMN_2218277	0.00334756	1999.2	3752.32	up	1.87691	217466_x_at	0.00558344	90.3548	102.04	up	1.12932	2.11964
PLP2	ILMN_1738767	0.035838	161.789	189.951	up	1.17406	201136_at	0.00177876	43.1152	77.8277	up	1.80511	2.11931
SEC61G	ILMN_2367020	0.00334756	2927.22	4915.73	up	1.67932	203484_at	0.00177876	283.543	357.578	up	1.26111	2.1178
LITAF	ILMN_1713934	0.00334756	1815.82	3338.55	up	1.8386	200704_at	0.0265482	338.881	390.199	up	1.15143	2.11702
CDV3	ILMN_1810977	0.00334756	570.495	1046.02	up	1.83352	212010_s_at	0.00177876	682.72	784.335	up	1.14884	2.10642
ZFP36L2	ILMN_2150258	0.00334756	248.613	404.477	up	1.62693	201367_s_at	0.00677507	30.6552	39.6693	up	1.29405	2.10533
RAB32	ILMN_2115434	0.00334756	577.973	1017.71	up	1.76083	204214_s_at	0.0148196	69.804	83.4553	up	1.19557	2.10519
KPNA2	ILMN_1721868	0.00502815	128.911	172.572	up	1.33869	211762_s_at	0.00432579	35.9529	56.479	up	1.57092	2.10296
F13A1	ILMN_1717163	0.00502815	97.4274	149.209	up	1.53149	203305_at	0.0028736	19.9329	27.3177	up	1.37048	2.09888
COLEC11	ILMN_2414268	0.011088	388.793	568.716	up	1.46277	219873_at	0.00177876	620.802	887.628	up	1.42981	2.09148
RPS8	ILMN_3243700	0.00334756	4976.51	8078.4	up	1.62331	200858_s_at	0.00177876	744.52	958.89	up	1.28793	2.09071
ODC1	ILMN_1748591	0.0120125	911.74	1378.99	up	1.51248	200790_at	0.0028736	197.886	272.565	up	1.37738	2.08326
FAM3C	ILMN_1777261	0.00334756	158.889	252.172	up	1.5871	201889_at	0.00238043	184.595	242.212	up	1.31213	2.08248
EVI2A	ILMN_2369018	0.0430096	107.221	128.607	up	1.19946	204774_at	0.00177876	31.3388	54.2587	up	1.73136	2.07669
TACC1	ILMN_1770084	0.0120125	1587.13	2342.3	up	1.47581	217437_s_at	0.00177876	49.0007	68.947	up	1.40706	2.07655
ARMCX1	ILMN_1788192	0.00334756	128.951	172.76	up	1.33973	218694_at	0.00177876	26.2827	40.725	up	1.5495	2.07592
GLRX3	ILMN_3247462	0.00334756	333.042	593.393	up	1.78174	209080_x_at	0.0477829	54.1781	63.1097	up	1.16486	2.07547
TUBA1B	ILMN_1800261	0.00824983	4659.47	6463.11	up	1.38709	211058_x_at	0.00177876	1106.66	1655.36	up	1.49581	2.07483
FAM60A	ILMN_3196019	0.0389074	116.821	138.109	up	1.18222	220147_s_at	0.00177876	63.1382	110.583	up	1.75144	2.0706
LIMA1	ILMN_1704369	0.00334756	257.629	345.784	up	1.34218	217892_s_at	0.00177876	71.1686	109.766	up	1.54233	2.07009
TSPO	ILMN_2349658	0.00502815	417.471	621.201	up	1.48801	202096_s_at	0.00238043	49.4186	68.5213	up	1.38655	2.0632
DSE	ILMN_1706498	0.0412713	306.772	405.136	up	1.32064	218854_at	0.00177876	39.7472	62.0687	up	1.56159	2.06229
HMGB2	ILMN_1654268	0.0406642	221.513	265.558	up	1.19884	208808_s_at	0.00177876	95.1713	163.104	up	1.71379	2.05456
IER5	ILMN_1721833	0.00615309	219.019	283.11	up	1.29263	218611_at	0.00177876	45.2827	71.9023	up	1.58786	2.0525
NTS	ILMN_1764690	0.0418587	881.867	1267.2	up	1.43696	206291_at	0.021492	22.6438	32.343	up	1.42834	2.05246
BNIP3L	ILMN_1718961	0.00334756	331.163	543.874	up	1.64232	221479_s_at	0.00432579	230.439	286.43	up	1.24298	2.04136
PPA1	ILMN_1805827	0.00334756	2598.59	4397.12	up	1.69212	217848_s_at	0.00637373	689.112	830.919	up	1.20578	2.04033
DSG2	ILMN_1704196	0.00334756	132.321	174.394	up	1.31796	217901_at	0.00177876	99.0668	153.222	up	1.54665	2.03842
LHFPL2	ILMN_1747744	0.00824983	215.222	352.957	up	1.63997	212658_at	0.00177876	33.7519	41.8657	up	1.24039	2.0342
HN1	ILMN_2384591	0.00382653	117.571	158.833	up	1.35095	217755_at	0.00238043	41.8113	62.8953	up	1.50427	2.03219
SNRPN	ILMN_1693341	0.00502815	202.539	306.905	up	1.51529	206042_x_at	0.0028736	38.0887	50.777	up	1.33313	2.02007
RPL23A	ILMN_1788607	0.00334756	297.66	474.758	up	1.59497	208834_x_at	0.00177876	5106.61	6465.53	up	1.26611	2.01941
CD83	ILMN_2328666	0.0155406	156.173	257.646	up	1.64975	204440_at	0.00894284	41.4963	50.768	up	1.22344	2.01836
GYPC	ILMN_1682332	0.0163831	314.744	481.442	up	1.52963	202947_s_at	0.00177876	82.2192	108.487	up	1.31948	2.01832
BTG3	ILMN_2154836	0.0188014	187.896	241.178	up	1.28357	205548_s_at	0.00177876	27.03	42.3683	up	1.56746	2.01194
EIF3F	ILMN_1694398	0.00334756	1146.13	1811.18	up	1.58026	200023_s_at	0.00177876	620.557	788.08	up	1.26995	2.00686
RPL13A	ILMN_1713369	0.00334756	2039.83	3316.7	up	1.62597	200715_x_at	0.00177876	1214.36	1497.91	up	1.2335	2.00563
CRIM1	ILMN_2146418	0.0155406	117.411	138.227	up	1.17729	202552_s_at	0.00177876	28.6539	48.6787	up	1.69885	2.00004
CSRP2	ILMN_1660806	0.00921016	583.452	910.393	up	1.56036	207030_s_at	0.00432579	117.691	150.765	up	1.28103	1.99885
FOLR2	ILMN_1745963	0.0242934	330.44	558.001	up	1.68866	204829_s_at	0.022248	48.5248	57.4047	up	1.183	1.99768
TSPAN7	ILMN_1809291	0.0264826	244.194	362.42	up	1.48415	202242_at	0.0184938	32.0709	43.1597	up	1.34576	1.9973
VPS24	ILMN_1683827	0.0172034	201.579	242.999	up	1.20548	217837_s_at	0.00177876	63.2134	104.479	up	1.6528	1.99242
MMD	ILMN_1733937	0.00334756	659.641	1017.15	up	1.54198	203414_at	0.0195227	100.807	130.102	up	1.2906	1.99008
TNFAIP8	ILMN_2414325	0.00334756	136.539	173.43	up	1.27019	208296_x_at	0.00177876	34.8487	54.5733	up	1.56601	1.98912
ARPC1B	ILMN_2085760	0.00502815	209.776	285.058	up	1.35887	201954_at	0.00177876	204.061	298.546	up	1.46302	1.98806
CSTB	ILMN_1761797	0.00382653	1728.48	2801.95	up	1.62105	201201_at	0.00177876	396.251	484.373	up	1.22239	1.98156
PELO	ILMN_1770811	0.00334756	770.351	1143.6	up	1.48452	218472_s_at	0.00177876	32.4734	43.309	up	1.33368	1.97987
EEF1B2	ILMN_1701930	0.00334756	201.218	311.737	up	1.54925	200705_s_at	0.00177876	1194.37	1525.89	up	1.27756	1.97927
TIMP2	ILMN_1749078	0.00334756	102.221	131.622	up	1.28762	203167_at	0.00177876	37.2177	57.1567	up	1.53574	1.97745
ZEB2	ILMN_1688698	0.0412713	161.721	200.009	up	1.23675	203603_s_at	0.00177876	20.1453	32.1213	up	1.59448	1.97198
ARMCX2	ILMN_1785170	0.0332766	139.629	175.901	up	1.25977	203404_at	0.00177876	20.7022	32.3887	up	1.56451	1.97091
EIF4A3	ILMN_1667043	0.00334756	1305.61	1949.7	up	1.49333	201303_at	0.00177876	192.759	254.149	up	1.31848	1.96892
CBFB	ILMN_1766408	0.00382653	238.313	333.906	up	1.40112	202370_s_at	0.00177876	67.7048	95.0793	up	1.40432	1.96763
ATP6V0E1	ILMN_1715635	0.00334756	941.81	1681.71	up	1.78562	201172_x_at	0.00894284	545.199	600.656	up	1.10172	1.96725
QSOX1	ILMN_1758229	0.00334756	94.4312	110.651	up	1.17176	201482_at	0.00177876	48.0643	80.6247	up	1.67743	1.96555
SWAP70	ILMN_1785175	0.0101637	397.941	532.525	up	1.3382	209307_at	0.00177876	20.2457	29.6643	up	1.46522	1.96075
SH3GLB1	ILMN_1766045	0.00334756	498.331	756.178	up	1.51742	210101_x_at	0.00177876	116.135	149.901	up	1.29075	1.95861
GMPS	ILMN_3242205	0.00334756	265.975	430.878	up	1.62	214431_at	0.00476033	105.725	127.551	up	1.20645	1.95444
FUT4	ILMN_1792072	0.00382653	129.639	199.765	up	1.54093	209892_at	0.00177876	13.3758	16.9547	up	1.26756	1.95323
RAN	ILMN_1757384	0.00921016	250.13	334.863	up	1.33876	200750_s_at	0.00177876	267.453	390.114	up	1.45863	1.95275
SOD2	ILMN_2336781	0.0272492	2123.27	3372.33	up	1.58827	215223_s_at	0.0297174	169.022	207.718	up	1.22894	1.95189
PTPRE	ILMN_1734543	0.0481086	200.25	247.631	up	1.23661	221840_at	0.00177876	31.3337	49.437	up	1.57776	1.95106
SYPL1	ILMN_2377174	0.00334756	998.462	1486.48	up	1.48877	201259_s_at	0.0115915	70.9988	92.9673	up	1.30942	1.94942
IL33	ILMN_1809099	0.0146984	221.848	305.958	up	1.37913	209821_at	0.00432579	20.4403	28.878	up	1.41279	1.94843
ADNP	ILMN_1657993	0.00382653	291.697	387.327	up	1.32784	201773_at	0.00177876	78.3386	114.932	up	1.46711	1.94809
MARCKS	ILMN_1807042	0.00382653	1811.54	2897.94	up	1.59971	213002_at	0.00962698	19.327	23.5077	up	1.21631	1.94574
EEF1E1	ILMN_1725105	0.00334756	399.167	622.28	up	1.55895	204905_s_at	0.00238043	49.6808	61.9637	up	1.24724	1.94437
GLS	ILMN_2188722	0.0242934	319.586	403.936	up	1.26393	221510_s_at	0.00177876	32.205	49.4097	up	1.53422	1.93916
LAMA4	ILMN_1795442	0.0155406	143.887	197.021	up	1.36928	202202_s_at	0.00341501	18.8205	26.6	up	1.41335	1.93527
SAP30	ILMN_1700896	0.00334756	172.135	253.188	up	1.47087	204900_x_at	0.00177876	34.9766	45.9717	up	1.31435	1.93324
SET	ILMN_1742238	0.00334756	1580.53	2328.54	up	1.47326	213047_x_at	0.00238043	210.684	275.896	up	1.30953	1.92928
RFX5	ILMN_1741200	0.0203928	436.123	614.707	up	1.40948	202963_at	0.00177876	49.0705	67.032	up	1.36604	1.9254
HMGN4	ILMN_1700518	0.00502815	487.818	662.499	up	1.35809	202579_x_at	0.00177876	95.4786	134.912	up	1.41301	1.91899
COPS4	ILMN_1726755	0.00334756	351.536	550.96	up	1.56729	218042_at	0.00341501	91.0202	110.921	up	1.21864	1.90996
VEGFC	ILMN_1701204	0.0418587	150.225	175.483	up	1.16814	209946_at	0.00177876	21.8875	35.7313	up	1.6325	1.90699
SAMSN1	ILMN_2171289	0.02797	123.877	148.727	up	1.2006	220330_s_at	0.00238043	35.279	56.0273	up	1.58812	1.9067
RPL9	ILMN_1729033	0.00334756	379.217	613.003	up	1.6165	200032_s_at	0.00177876	3577.46	4215.78	up	1.17843	1.90492
TIMP3	ILMN_1701461	0.0195618	363.952	574.693	up	1.57903	201149_s_at	0.0119065	39.8454	47.9633	up	1.20374	1.90074
SOX4	ILMN_1815745	0.0436039	470.351	676.067	up	1.43737	201418_s_at	0.00238043	42.2282	55.7583	up	1.32041	1.89791
RPL30	ILMN_1754303	0.00334756	8523.86	13478.8	up	1.5813	200062_s_at	0.00177876	3745.84	4486.79	up	1.19781	1.8941
RPL27A	ILMN_1713086	0.00334756	10827.4	16896	up	1.56049	203034_s_at	0.00177876	4134.14	5016.85	up	1.21352	1.89368
CCT2	ILMN_1679382	0.00334756	689.231	1044.68	up	1.51571	201947_s_at	0.00177876	268.335	334.669	up	1.24721	1.8904
RRP15	ILMN_1685661	0.00334756	265.467	377.053	up	1.42034	219037_at	0.0028736	20.4774	27.187	up	1.32766	1.88572
CKAP4	ILMN_1790891	0.0146984	852.546	1190.04	up	1.39587	200998_s_at	0.0243058	101.356	136.922	up	1.3509	1.88568
PCNA	ILMN_1694177	0.0188014	546.391	810.517	up	1.4834	201202_at	0.00598481	163.246	207.373	up	1.27031	1.88438
JAK1	ILMN_1793384	0.00334756	171.467	274.85	up	1.60293	201648_at	0.00177876	496.728	583.193	up	1.17407	1.88195
CSGALNACT1	ILMN_2055523	0.00382653	108.028	135.983	up	1.25878	219049_at	0.00177876	18.0613	26.9963	up	1.49471	1.8815
SLC25A24	ILMN_1752639	0.00615309	86.6088	95.3728	up	1.10119	204342_at	0.00177876	18.857	32.176	up	1.70632	1.87898
ZNF217	ILMN_1755303	0.00824983	270.52	392.894	up	1.45237	203739_at	0.0028736	62.3445	80.6317	up	1.29332	1.87838
PJA1	ILMN_2373566	0.00334756	120.81	154.472	up	1.27863	218667_at	0.00177876	29.5225	43.303	up	1.46678	1.87547
CAB39	ILMN_1765858	0.00334756	1519.84	2233.29	up	1.46943	217873_at	0.00177876	158.554	202.284	up	1.27581	1.87471
RCN2	ILMN_1662129	0.00334756	339.932	505.887	up	1.4882	201486_at	0.00238043	98.2501	123.737	up	1.25941	1.87425
HNRNPR	ILMN_3177285	0.00334756	875.073	1261.15	up	1.4412	208766_s_at	0.0039013	228.368	296.268	up	1.29733	1.86971
UBE2E1	ILMN_2371685	0.00334756	123.818	173.353	up	1.40006	212519_at	0.00177876	279.256	372.69	up	1.33458	1.8685
MOBKL3	ILMN_3229859	0.00334756	184.094	260.154	up	1.41316	202918_s_at	0.00711782	47.8441	63.009	up	1.31696	1.86108
NGFRAP1	ILMN_1729208	0.00502815	415.145	582.09	up	1.40214	217963_s_at	0.00177876	568.409	753.606	up	1.32582	1.85897
MCM6	ILMN_1798654	0.0475681	489.074	626.206	up	1.28039	201930_at	0.00558344	43.7277	63.4513	up	1.45106	1.85792
CDKN3	ILMN_1666305	0.011088	154.446	240.608	up	1.55788	209714_s_at	0.0154146	13.3626	15.9357	up	1.19256	1.85786
CNIH4	ILMN_1714759	0.0129287	1685.17	2173.85	up	1.28999	218728_s_at	0.00432579	67.4172	97.0153	up	1.43903	1.85633
RPS24	ILMN_2399893	0.00334756	464.251	676.634	up	1.45747	200061_s_at	0.00177876	4451.26	5666.23	up	1.27295	1.85529
SYK	ILMN_2059549	0.0163831	181.076	288.777	up	1.59479	207540_s_at	0.0028736	22.6682	26.358	up	1.16278	1.85438
OSTM1	ILMN_1720303	0.00334756	155.073	221.739	up	1.4299	218196_at	0.00637373	28.1473	36.454	up	1.29511	1.85189
TSC22D1	ILMN_1787567	0.0138255	1969.39	2918.41	up	1.48189	215111_s_at	0.00962698	500.385	624.998	up	1.24903	1.85093
GNL3	ILMN_2324056	0.00334756	384.883	576.364	up	1.49751	217850_at	0.0321018	116.671	144.003	up	1.23426	1.84832
GOLT1B	ILMN_1767837	0.00334756	290.052	418.954	up	1.44441	218193_s_at	0.0039013	32.0537	40.982	up	1.27854	1.84674
DCK	ILMN_1651433	0.00502815	177.984	231.521	up	1.30079	203302_at	0.00177876	26.123	37.0833	up	1.41957	1.84656
CAPRIN1	ILMN_1754145	0.00334756	145.634	209.966	up	1.44174	200723_s_at	0.0039013	154.079	197.039	up	1.27881	1.84372
LRP10	ILMN_1670272	0.00615309	1036.48	1350.41	up	1.30288	201412_at	0.00177876	169.312	239.367	up	1.41376	1.84197
CHMP1B	ILMN_1763265	0.00334756	473.849	710.742	up	1.49993	218178_s_at	0.0187632	107.378	131.826	up	1.22768	1.84143
RPL7A	ILMN_1740749	0.00334756	2639.73	3790.97	up	1.43612	217740_x_at	0.00177876	2610.82	3347.66	up	1.28223	1.84143
LEPROTL1	ILMN_1752591	0.00502815	517.793	737.389	up	1.4241	202595_s_at	0.00476033	91.7856	118.581	up	1.29194	1.83984
PDE1A	ILMN_1775163	0.0313032	109.45	120.806	up	1.10375	208396_s_at	0.00177876	18.6487	31.0807	up	1.66664	1.83955
CAP2	ILMN_1691237	0.00382653	514.947	721.061	up	1.40026	212551_at	0.00177876	20.1892	26.519	up	1.31352	1.83928
RPL31	ILMN_1754195	0.00334756	9485.42	13792.1	up	1.45403	200963_x_at	0.00177876	2937.47	3715.56	up	1.26489	1.83919
AZIN1	ILMN_2327994	0.0313032	285.199	435.961	up	1.52862	201772_at	0.037336	70.0247	84.1353	up	1.20151	1.83665
DYNLL1	ILMN_2300186	0.00334756	1481.05	2127.59	up	1.43654	200703_at	0.00177876	503.148	643.201	up	1.27835	1.83641
TRMT112	ILMN_1690802	0.00334756	1600.45	2447.16	up	1.52905	217774_s_at	0.00177876	609.902	731.242	up	1.19895	1.83326
LPCAT1	ILMN_1702171	0.0163831	283.185	320.175	up	1.13062	201818_at	0.00177876	25.1526	40.7457	up	1.61994	1.83154
EIF3L	ILMN_1762725	0.00334756	2154.23	3267.24	up	1.51666	217719_at	0.00177876	1935.5	2332.1	up	1.20491	1.82744
RPL22	ILMN_2079386	0.00334756	1148.35	1879.6	up	1.63678	214042_s_at	0.0232285	261.812	291.924	up	1.11501	1.82503
PDIA6	ILMN_1680626	0.00334756	396	636.939	up	1.60843	208639_x_at	0.0341309	383.656	435.165	up	1.13426	1.82438
PIGF	ILMN_1808938	0.00334756	279.857	429.879	up	1.53607	205077_s_at	0.00177876	133.907	158.781	up	1.18575	1.8214
GCA	ILMN_1800602	0.0120125	391.551	530.178	up	1.35405	203765_at	0.00177876	17.1221	23.0073	up	1.34372	1.81946
RHOC	ILMN_2313730	0.00382653	2491.49	3506.53	up	1.4074	200885_at	0.0039013	142.558	184.256	up	1.2925	1.81906
RBBP8	ILMN_2363621	0.00334756	366.867	577.978	up	1.57544	203344_s_at	0.0317448	38.5143	44.448	up	1.15407	1.81816
PIM2	ILMN_1748283	0.0227685	334.589	544.708	up	1.62799	204269_at	0.00711782	33.9363	37.892	up	1.11656	1.81775
MFF	ILMN_2198408	0.0326086	171.434	246.146	up	1.4358	219137_s_at	0.00238043	54.4032	68.8433	up	1.26543	1.8169
EIF1B	ILMN_1679324	0.00334756	894.299	1383.8	up	1.54736	201738_at	0.00177876	348.461	409.145	up	1.17415	1.81683
RPS13	ILMN_1777344	0.00334756	6557.19	10114.9	up	1.54256	200018_at	0.00177876	2993.52	3519.35	up	1.17566	1.81352
DYNC1I2	ILMN_1773847	0.00334756	479.461	676.053	up	1.41003	211684_s_at	0.00177876	234.79	301.962	up	1.28609	1.81343
BCL2	ILMN_2246956	0.0453458	180.264	214.904	up	1.19216	203685_at	0.00177876	30.3194	46.1113	up	1.52085	1.8131
TMEM165	ILMN_1773935	0.00334756	148.898	194.339	up	1.30518	218095_s_at	0.00177876	45.6003	63.2757	up	1.38761	1.81109
NFU1	ILMN_2406468	0.00334756	379.214	529.598	up	1.39657	218946_at	0.00177876	80.3451	103.793	up	1.29184	1.80415
RPS21	ILMN_1800573	0.00334756	750.281	1177.57	up	1.56951	214097_at	0.0385844	39.9702	45.9373	up	1.14929	1.80382
SH3BGRL	ILMN_1702835	0.0242934	541.671	731.338	up	1.35015	201311_s_at	0.00177876	31.8437	42.536	up	1.33577	1.8035
RPL7	ILMN_1815292	0.00334756	1173.36	1862.38	up	1.58722	217092_x_at	0.00177876	326.55	370.956	up	1.13598	1.80306
HLA-DRB6	ILMN_2066066	0.0406642	1074.92	1675.7	up	1.5589	217362_x_at	0.0484867	43.3793	50.1733	up	1.15662	1.80306
MYLIP	ILMN_1656111	0.00334756	288.014	446.046	up	1.5487	220319_s_at	0.00432579	16.1881	18.7837	up	1.16034	1.79701
DAD1	ILMN_1731619	0.00334756	2899.05	4429.48	up	1.5279	200046_at	0.00341501	349.65	411.009	up	1.17549	1.79603
GSN	ILMN_1801043	0.0470313	562.123	800.946	up	1.42486	200696_s_at	0.0464313	470.746	593.247	up	1.26023	1.79565
AHNAK	ILMN_1792495	0.00334756	182.638	238.126	up	1.30381	211986_at	0.00177876	236.523	325.64	up	1.37678	1.79505
PLCB1	ILMN_1723969	0.00824983	223.603	269.697	up	1.20614	213222_at	0.00177876	19.1218	28.4457	up	1.4876	1.79426
VCL	ILMN_2413527	0.00615309	112.481	135.081	up	1.20092	200931_s_at	0.00177876	221.898	331.323	up	1.49313	1.79313
MORF4L1	ILMN_1760676	0.00334756	1542.63	2287.02	up	1.48255	217982_s_at	0.00177876	914.148	1105.26	up	1.20906	1.79249
UBE2A	ILMN_2307455	0.00334756	455.254	675.504	up	1.4838	201898_s_at	0.0122141	52.8491	63.812	up	1.20744	1.79159
TAGLN2	ILMN_2090105	0.028671	1571.92	2252.52	up	1.43297	210978_s_at	0.0236464	62.8431	78.562	up	1.25013	1.7914
SMC3	ILMN_1718807	0.00334756	347.646	460.038	up	1.32329	209257_s_at	0.022248	40.0939	54.2597	up	1.35331	1.79083
RPL27	ILMN_1656807	0.00334756	8972.92	13393.8	up	1.49269	200025_s_at	0.00177876	2315.22	2774.29	up	1.19828	1.78866
NRP1	ILMN_1699574	0.0163831	489.477	692.12	up	1.414	210510_s_at	0.00177876	31.4768	39.8007	up	1.26445	1.78793
RPL15	ILMN_1762747	0.00334756	560.442	889.374	up	1.58692	217266_at	0.0402813	16.737	18.8537	up	1.12646	1.7876
ACOT9	ILMN_1658995	0.00615309	176.121	249.791	up	1.41829	221641_s_at	0.00432579	45.5955	57.425	up	1.25945	1.78626
CLIC4	ILMN_2063586	0.00334756	749.776	1044.68	up	1.39332	201560_at	0.00177876	192.409	246.119	up	1.27915	1.78226
ENSA	ILMN_2364700	0.00382653	279.397	413.568	up	1.48021	221487_s_at	0.00637373	24.0476	28.9457	up	1.20368	1.78171
HMGN1	ILMN_2151579	0.00720735	2316.28	3321.65	up	1.43404	200943_at	0.00177876	136.682	169.707	up	1.24162	1.78054
SH2B3	ILMN_1752046	0.00334756	645.185	940.937	up	1.4584	203320_at	0.0039013	137.054	167.204	up	1.21999	1.77923
GPC4	ILMN_1789502	0.0180217	134.079	189.856	up	1.41599	204984_at	0.00177876	17.4978	21.982	up	1.25627	1.77887
CRTAP	ILMN_1665235	0.00824983	160.974	233.168	up	1.44848	201380_at	0.00177876	22.8324	28.04	up	1.22808	1.77884
FAM49B	ILMN_1809400	0.00334756	164.398	228.035	up	1.38709	217916_s_at	0.00177876	63.8166	81.8263	up	1.28221	1.77854
RPL19	ILMN_1701832	0.00334756	8959.92	13001.1	up	1.45103	200029_at	0.00177876	2478.36	3035.27	up	1.22471	1.77709
RPL12	ILMN_1653469	0.00334756	3817.61	5408.37	up	1.41669	200088_x_at	0.00177876	2501.75	3136.46	up	1.25371	1.77611
KIAA0196	ILMN_1728676	0.00334756	410.942	592.169	up	1.44101	201985_at	0.00177876	40.0591	49.3617	up	1.23222	1.77564
TRAPPC4	ILMN_1814650	0.00334756	502.924	777.989	up	1.54693	217958_at	0.0160385	126.379	144.794	up	1.14571	1.77234
OLFM1	ILMN_1714709	0.0120125	111.032	158.895	up	1.43107	213131_at	0.00177876	13.9586	17.2707	up	1.23727	1.77063
UFC1	ILMN_2110281	0.00334756	947.197	1284.49	up	1.3561	217797_at	0.00177876	286.727	374.271	up	1.30532	1.77014
GTF2A2	ILMN_1753719	0.00334756	925.074	1445.18	up	1.56223	202678_at	0.03271	93.7455	106.161	up	1.13244	1.76914
HSP90AB1	ILMN_1673711	0.00382653	1956.84	2606	up	1.33174	200064_at	0.00177876	622.486	826.683	up	1.32804	1.7686
EIF4G2	ILMN_2279635	0.00382653	150.527	220.384	up	1.46408	200004_at	0.00177876	836.535	1008.9	up	1.20605	1.76576
RAMP1	ILMN_1764754	0.0129287	372.898	568.779	up	1.5253	204916_at	0.0472571	87.584	101.184	up	1.15528	1.76214
SKAP2	ILMN_1657129	0.00334756	247.793	344.154	up	1.38888	204362_at	0.00476033	75.9231	96.2377	up	1.26757	1.7605
KIAA0247	ILMN_2226917	0.00921016	252.105	334.585	up	1.32717	202181_at	0.00476033	86.9027	115.25	up	1.32619	1.76008
ALOX5	ILMN_1680996	0.0389074	312.488	482.675	up	1.54462	214366_s_at	0.034715	10.7031	12.1913	up	1.13904	1.75939
CD86	ILMN_1782560	0.00824983	138.81	186.761	up	1.34544	210895_s_at	0.00177876	16.6527	21.7617	up	1.3068	1.75822
HMGA1	ILMN_2311537	0.00334756	303.335	417.631	up	1.3768	206074_s_at	0.0115915	31.1964	39.7937	up	1.27559	1.75622
CCDC109B	ILMN_1801766	0.0470313	321.152	436.915	up	1.36046	218802_at	0.00177876	22.7055	29.234	up	1.28753	1.75164
PPAP2A	ILMN_1739161	0.0436039	262.838	369.858	up	1.40717	210946_at	0.00238043	272.822	339.577	up	1.24468	1.75148
ACTG1	ILMN_2053178	0.00382653	14676	19217.2	up	1.30944	213214_x_at	0.00177876	1808.06	2417.05	up	1.33682	1.75048
RPS4X	ILMN_2166831	0.00334756	2416.63	3545.78	up	1.46724	213347_x_at	0.00177876	3220.28	3840.52	up	1.19261	1.74984
LAMA2	ILMN_2339266	0.0163831	121.139	143.638	up	1.18573	205116_at	0.00177876	18.4149	27.1593	up	1.47485	1.74878
ABCC4	ILMN_1788457	0.00334756	167.466	251.811	up	1.50366	203196_at	0.00177876	17.1562	19.921	up	1.16115	1.74597
DERL1	ILMN_2209748	0.00334756	1053.49	1573.18	up	1.4933	218172_s_at	0.0406386	66.1406	77.3223	up	1.16906	1.74576
PARP8	ILMN_1806651	0.00334756	335.06	440.541	up	1.31481	219033_at	0.00177876	26.6051	35.3163	up	1.32743	1.74532
WDR1	ILMN_1675844	0.00334756	121.104	169.174	up	1.39693	200611_s_at	0.00238043	180.579	225.614	up	1.24939	1.74531
GABARAPL2	ILMN_1796458	0.00334756	1259.78	1937.81	up	1.53822	209046_s_at	0.0245387	346.608	392.873	up	1.13348	1.74354
WASF2	ILMN_1684051	0.00382653	207.035	274.087	up	1.32386	221725_at	0.00177876	55.5854	73.1493	up	1.31598	1.74218
FZD6	ILMN_1659297	0.00720735	130.45	163.887	up	1.25632	203987_at	0.00177876	12.4788	17.3037	up	1.38664	1.74206
TRMT5	ILMN_2167922	0.00334756	1521.43	2231.83	up	1.46693	221952_x_at	0.00177876	386.702	459.191	up	1.18745	1.74191
YWHAQ	ILMN_1674385	0.00334756	3590.91	5169	up	1.43947	200693_at	0.00558344	311.521	376.911	up	1.20991	1.74162
VOPP1	ILMN_2226955	0.00382653	106.727	129.903	up	1.21715	208091_s_at	0.00177876	129.946	185.887	up	1.4305	1.74113
HAT1	ILMN_1725244	0.00334756	394.93	527.837	up	1.33653	203138_at	0.00177876	67.1097	87.4177	up	1.30261	1.74098
RELN	ILMN_1753005	0.00382653	169.475	251.047	up	1.48132	205923_at	0.0452494	252.546	296.813	up	1.17528	1.74097
RACGAP1	ILMN_2077550	0.0101637	150.285	195.232	up	1.29908	222077_s_at	0.00238043	16.733	22.4077	up	1.33913	1.73963
EIF3H	ILMN_1683660	0.00334756	1308.45	1879.75	up	1.43663	201592_at	0.00177876	571.659	691.966	up	1.21045	1.73897
AKAP11	ILMN_1693220	0.00382653	252.121	327.043	up	1.29717	203156_at	0.00177876	112.313	150.394	up	1.33906	1.73698
RPL3	ILMN_2319994	0.00334756	8313.96	11935.3	up	1.43557	211666_x_at	0.00238043	1505.91	1821.69	up	1.20969	1.7366
PLEKHB2	ILMN_1698323	0.00334756	131.309	179.266	up	1.36523	201410_at	0.00476033	100.957	128.402	up	1.27185	1.73636
STAG2	ILMN_1782609	0.00334756	331.274	453.632	up	1.36935	209022_at	0.00177876	268.778	340.674	up	1.26749	1.73564
ENPP4	ILMN_1781761	0.00382653	175.684	260.562	up	1.48313	204160_s_at	0.0168742	20.8578	24.395	up	1.16959	1.73465
RANBP1	ILMN_1721457	0.00334756	375.552	571.812	up	1.52259	202483_s_at	0.0187632	165.16	187.94	up	1.13793	1.7326
ARFGAP3	ILMN_1731287	0.00334756	523.388	796.71	up	1.52222	202211_at	0.0387799	168.387	191.409	up	1.13673	1.73034
RRAGD	ILMN_1699772	0.0155406	953.11	1360.71	up	1.42765	221524_s_at	0.0240843	73.6553	89.0897	up	1.20955	1.72681
RPS26	ILMN_2209027	0.00334756	1442.75	2176.78	up	1.50877	217753_s_at	0.03271	1784.33	2037.72	up	1.14201	1.72303
FKBP1A	ILMN_1683658	0.00615309	913.21	1266.87	up	1.38727	214119_s_at	0.0204473	105.868	131.461	up	1.24175	1.72265
RPS25	ILMN_1746516	0.00334756	13924.1	20242.6	up	1.45378	200091_s_at	0.00177876	2347.59	2779.66	up	1.18405	1.72135
UCHL1	ILMN_1757387	0.0364574	166.342	220.191	up	1.32372	201387_s_at	0.00637373	13.4329	17.4617	up	1.29992	1.72073
LCMT1	ILMN_2336186	0.00334756	230.477	308.702	up	1.3394	221515_s_at	0.00177876	38.3035	49.1873	up	1.28415	1.71999
FNTA	ILMN_1721704	0.00334756	761.632	1114.08	up	1.46276	209471_s_at	0.0168742	121.332	142.429	up	1.17388	1.71709
RHOA	ILMN_1781290	0.00382653	2987.36	3823.76	up	1.27998	200059_s_at	0.00177876	763.695	1022.75	up	1.33922	1.71417
RPL8	ILMN_1764721	0.00334756	7681.39	10251.1	up	1.33454	200936_at	0.00177876	1826.78	2344.28	up	1.28329	1.7126
MAPK9	ILMN_2400292	0.00334756	200.107	256.911	up	1.28387	203218_at	0.00177876	35.7386	47.665	up	1.33371	1.71231
TMEM126B	ILMN_1766851	0.00334756	689.701	994.777	up	1.44233	221622_s_at	0.00558344	165.99	197	up	1.18682	1.71178
GRN	ILMN_1811702	0.0146984	622.035	856.524	up	1.37697	211284_s_at	0.00177876	112.312	139.506	up	1.24212	1.71037
RPS11	ILMN_1740587	0.00334756	12540.4	17166.1	up	1.36887	200031_s_at	0.00177876	3605.66	4503.03	up	1.24888	1.70955
HIF1A	ILMN_1681283	0.00502815	120.068	145.299	up	1.21014	200989_at	0.00177876	480.188	677.795	up	1.41152	1.70814
DYNLT1	ILMN_1678766	0.00334756	845.609	1157.32	up	1.36863	201999_s_at	0.00177876	420.177	523.618	up	1.24619	1.70556
DR1	ILMN_1759983	0.00334756	198.467	295.514	up	1.48898	209188_x_at	0.0142368	25.1907	28.7983	up	1.14321	1.70222
TMX1	ILMN_1691181	0.00334756	1167.11	1517.71	up	1.3004	208097_s_at	0.0417445	36.7502	48.1057	up	1.30899	1.70221
KHDRBS1	ILMN_2076640	0.00334756	1946.65	2582.85	up	1.32682	200040_at	0.00177876	261.917	335.919	up	1.28254	1.7017
RPS9	ILMN_1749447	0.00334756	5570.84	7867.88	up	1.41233	217747_s_at	0.00177876	1494.47	1799.77	up	1.20429	1.70086
RPL37A	ILMN_2051519	0.00334756	11525.2	16569.6	up	1.43769	201429_s_at	0.00177876	6550.39	7735.77	up	1.18096	1.69786
ARMCX6	ILMN_2414533	0.0332766	192.698	231.317	up	1.20041	214749_s_at	0.00177876	146.73	207.467	up	1.41394	1.69732
P4HA2	ILMN_2381697	0.0101637	228.651	298.545	up	1.30568	202733_at	0.00788142	29.3484	38.1317	up	1.29928	1.69643
RAPGEF5	ILMN_3236825	0.0146984	546.038	703.576	up	1.28851	204681_s_at	0.00177876	59.6296	78.4637	up	1.31585	1.69549
BCLAF1	ILMN_2357272	0.00382653	166.125	217.892	up	1.31161	201101_s_at	0.0464313	68.0437	87.9577	up	1.29266	1.69547
BTBD3	ILMN_1713964	0.00334756	180.781	231.846	up	1.28247	202946_s_at	0.00177876	43.6634	57.5973	up	1.31912	1.69173
CYBRD1	ILMN_1712305	0.0195618	314.877	445.641	up	1.41528	217889_s_at	0.00238043	12.9704	15.495	up	1.19464	1.69076
EMCN	ILMN_1685917	0.00334756	105.023	140.792	up	1.34058	219436_s_at	0.00177876	15.523	19.5737	up	1.26095	1.69039
SSBP1	ILMN_1809478	0.00334756	1278.81	1829.87	up	1.43092	202591_s_at	0.00788142	314.871	371.909	up	1.18115	1.69013
MFAP1	ILMN_1676799	0.00334756	282.307	382.026	up	1.35323	203406_at	0.00177876	67.6254	84.399	up	1.24804	1.68888
PPPDE1	ILMN_1660840	0.0188014	336.327	419.814	up	1.24823	222158_s_at	0.00432579	53.3626	72.196	up	1.35293	1.68878
COMMD8	ILMN_1765644	0.00334756	243.118	366.523	up	1.50759	218351_at	0.0415419	50.7981	56.8673	up	1.11948	1.68772
PDGFC	ILMN_1683023	0.00824983	267.574	346.413	up	1.29465	218718_at	0.00177876	234.099	304.71	up	1.30163	1.68515
C1QBP	ILMN_1668996	0.00334756	1122.76	1623.15	up	1.44568	214214_s_at	0.0402813	161.727	188.502	up	1.16556	1.68503
RIT1	ILMN_1656335	0.00334756	124.971	161.037	up	1.28859	209882_at	0.00238043	13.7699	17.999	up	1.30713	1.68436
SOD3	ILMN_1690034	0.0163831	109.894	131.474	up	1.19638	205236_x_at	0.00177876	27.3757	38.53	up	1.40745	1.68384
VNN2	ILMN_1678939	0.0163831	416.769	631.754	up	1.51584	205922_at	0.0428241	25.0001	27.7483	up	1.10993	1.68248
RPSA	ILMN_2411723	0.00334756	5082.53	6986.22	up	1.37455	213801_x_at	0.00177876	1828.56	2238.07	up	1.22395	1.68239
GNPDA1	ILMN_1784709	0.0146984	960.036	1299.74	up	1.35384	202382_s_at	0.00177876	35.2596	43.807	up	1.24241	1.68203
LAMP2	ILMN_1752351	0.0155406	973.685	1344.03	up	1.38036	200821_at	0.0102841	137.365	167.343	up	1.21823	1.6816
ANAPC10	ILMN_1770378	0.00334756	242.924	358.158	up	1.47436	207845_s_at	0.0382027	23.062	26.2957	up	1.14022	1.68109
RPL23	ILMN_1755115	0.0120125	4589.51	6172.56	up	1.34493	200888_s_at	0.00177876	1841.62	2301.71	up	1.24983	1.68093
SARS	ILMN_1786972	0.00334756	528.491	785.677	up	1.48664	200802_at	0.0039013	243.314	275.049	up	1.13043	1.68054
CPD	ILMN_1703074	0.00502815	1283.36	1714.37	up	1.33585	201943_s_at	0.0421089	60.4555	75.8787	up	1.25512	1.67664
LOC653566	ILMN_1720819	0.00334756	1933.89	2855.11	up	1.47635	201240_s_at	0.0028736	624.5	708.697	up	1.13482	1.6754
ITM2C	ILMN_2366041	0.0220129	512.309	680.586	up	1.32847	221004_s_at	0.00177876	51.5719	65.0387	up	1.26113	1.67536
ATP1A1	ILMN_1731783	0.0406642	1014.16	1332.85	up	1.31425	220948_s_at	0.00637373	189.419	241.321	up	1.274	1.67436
PPP2R3C	ILMN_2214603	0.00382653	371.971	485.043	up	1.30398	218852_at	0.00476033	32.0685	41.1693	up	1.28379	1.67404
CRLF3	ILMN_2155228	0.00334756	140.278	185.443	up	1.32196	205474_at	0.00238043	70.0666	88.6203	up	1.2648	1.67202
ASXL2	ILMN_1698968	0.00615309	389.322	493.464	up	1.2675	218659_at	0.00177876	109.787	144.753	up	1.31849	1.67118
DEGS1	ILMN_1667430	0.00334756	292.701	414.696	up	1.41679	207431_s_at	0.0317448	51.5928	60.7933	up	1.17833	1.66945
CALCRL	ILMN_1758281	0.00615309	137.594	196.278	up	1.42651	206331_at	0.00598481	15.7404	18.41	up	1.1696	1.66844
IVNS1ABP	ILMN_2397750	0.00334756	265.002	339.777	up	1.28217	206245_s_at	0.00476033	105.609	137.333	up	1.30038	1.66731
DYRK1A	ILMN_1664560	0.00382653	313.055	405.923	up	1.29665	209033_s_at	0.00177876	198.614	255.302	up	1.28541	1.66673
BZW2	ILMN_1676548	0.00334756	501.521	706.738	up	1.40919	217809_at	0.00750251	130.178	153.961	up	1.18269	1.66664
ATP6AP2	ILMN_1677440	0.00334756	3068.48	4196.73	up	1.36769	201444_s_at	0.028457	114.365	139.327	up	1.21827	1.66622
PRICKLE4	ILMN_1695868	0.00334756	1731.26	2604.01	up	1.50411	218233_s_at	0.00177876	758.198	839.892	up	1.10775	1.66618
SULT1C2	ILMN_2415329	0.0492527	122.116	144.779	up	1.18559	211470_s_at	0.0363865	13.6169	19.1013	up	1.40277	1.66311
LRRC42	ILMN_1688479	0.00334756	473.594	695.384	up	1.46831	215084_s_at	0.00177876	30.5688	34.624	up	1.13266	1.6631
RPL10A	ILMN_2154566	0.00334756	10903.1	13258.4	up	1.21602	200036_s_at	0.00177876	1047.23	1431.69	up	1.36713	1.66245
UXT	ILMN_1671314	0.00334756	2019.11	2903.77	up	1.43814	218495_at	0.00177876	296.67	342.88	up	1.15576	1.66215
DAZAP2	ILMN_1718988	0.00334756	3818.4	5496.62	up	1.43951	200794_x_at	0.00177876	681.828	786.822	up	1.15399	1.66118
SDCBP	ILMN_2363591	0.00382653	334.581	464.706	up	1.38892	200958_s_at	0.00341501	971.164	1161.21	up	1.19569	1.66072
PTPN2	ILMN_2400030	0.00334756	135.582	189.099	up	1.39472	213136_at	0.00476033	137.66	163.907	up	1.19067	1.66064
C1GALT1C1	ILMN_1751234	0.00334756	697.159	984.359	up	1.41196	219283_at	0.00517456	71.6382	84.2117	up	1.17551	1.65978
ATG3	ILMN_1769566	0.00334756	664.99	943.078	up	1.41818	221492_s_at	0.0173943	200.893	234.986	up	1.16971	1.65886
CKS1B	ILMN_2041046	0.00382653	557.466	770.244	up	1.38169	201897_s_at	0.0450791	110.134	132.202	up	1.20038	1.65854
TUBB	ILMN_2101885	0.0101637	1898.14	2474.15	up	1.30346	211714_x_at	0.00177876	547.766	696.908	up	1.27227	1.65836
CTNNAL1	ILMN_2136446	0.00334756	365.728	502.052	up	1.37275	202468_s_at	0.00677507	87.7957	105.959	up	1.20688	1.65674
OLFML2B	ILMN_1765557	0.0394789	114.125	159.187	up	1.39485	213125_at	0.00894284	18.9344	22.4783	up	1.18717	1.65592
DOCK9	ILMN_1773413	0.00334756	92.2932	111.685	up	1.21011	212538_at	0.00177876	46.232	63.2583	up	1.36828	1.65577
MALL	ILMN_2063168	0.0155406	256.184	357.066	up	1.39378	209373_at	0.0343087	20.6074	24.479	up	1.18788	1.65564
RPS6	ILMN_1808939	0.00334756	7817.77	10969.3	up	1.40312	209134_s_at	0.00177876	2372.93	2799.7	up	1.17985	1.65547
UTP18	ILMN_1779584	0.00334756	181.099	232.806	up	1.28552	203721_s_at	0.00177876	81.716	105.216	up	1.28758	1.6552
TMEM109	ILMN_2092756	0.00334756	499.758	659.831	up	1.3203	201361_at	0.00177876	48.368	60.6357	up	1.25363	1.65517
ANP32B	ILMN_1684293	0.00334756	4038.99	5260.54	up	1.30244	201306_s_at	0.00177876	648.642	824.268	up	1.27076	1.65509
RBBP7	ILMN_1770053	0.00334756	427.927	636.678	up	1.48782	201092_at	0.0227655	215.173	239.336	up	1.11229	1.65489
TMPO	ILMN_1768816	0.00382653	101.259	131.362	up	1.29729	203432_at	0.00341501	61.8415	78.8817	up	1.27555	1.65476
CHMP5	ILMN_1732534	0.00334756	429.158	618.203	up	1.4405	219356_s_at	0.0432329	178.205	204.647	up	1.14838	1.65424
NAP1L1	ILMN_1705876	0.0299497	148.351	180.866	up	1.21918	208753_s_at	0.00177876	66.8678	90.6997	up	1.3564	1.65369
COX7C	ILMN_1798189	0.00334756	8909.01	13169.1	up	1.47817	213846_at	0.0278291	184.12	205.866	up	1.11811	1.65276
CCT8	ILMN_1717868	0.00382653	1527.6	2194.71	up	1.4367	200873_s_at	0.00825687	648.958	746.547	up	1.15038	1.65275
NUP133	ILMN_1751338	0.00720735	439.473	523.943	up	1.19221	202184_s_at	0.00177876	49.455	68.4927	up	1.38495	1.65115
ITGB1BP1	ILMN_1690099	0.00334756	497.811	674.795	up	1.35552	203336_s_at	0.0136788	63.1526	76.9227	up	1.21805	1.65109
ADD3	ILMN_2311278	0.0146984	176.887	218.853	up	1.23725	201752_s_at	0.0028736	126.119	168.15	up	1.33326	1.64957
CCT6A	ILMN_1719611	0.00720735	174.164	223.902	up	1.28558	201327_s_at	0.00432579	117.712	150.986	up	1.28267	1.64898
ZNHIT6	ILMN_3235065	0.00334756	157.404	200.497	up	1.27378	218932_at	0.00177876	20.4114	26.4237	up	1.29456	1.64898
BUB3	ILMN_2386100	0.00382653	216.757	285.123	up	1.3154	201457_x_at	0.0154146	94.2996	118.212	up	1.25358	1.64897
DHX15	ILMN_2168449	0.00382653	1731.65	2222.51	up	1.28346	201386_s_at	0.00558344	154.626	198.445	up	1.28339	1.64719
PPP2CB	ILMN_1712659	0.00334756	603.281	900.419	up	1.49254	201375_s_at	0.0441382	498.026	549.325	up	1.103	1.64627
SERPINB9	ILMN_1742052	0.0101637	111.386	134.608	up	1.20848	209723_at	0.0119065	119.436	162.516	up	1.3607	1.64438
SEMA5A	ILMN_1656927	0.011088	108.071	125.38	up	1.16016	213169_at	0.00177876	33.0722	46.8507	up	1.41662	1.6435
RPS20	ILMN_1701596	0.00334756	12712.6	17710.6	up	1.39316	214003_x_at	0.00177876	4500.99	5307.96	up	1.17929	1.64293
SEC23B	ILMN_1657483	0.00334756	634.528	848.226	up	1.33678	201583_s_at	0.0119065	71.8791	88.306	up	1.22853	1.64228
TSG101	ILMN_1747146	0.00334756	984.088	1352.4	up	1.37427	201758_at	0.0028736	251.791	300.879	up	1.19496	1.64219
LOC100130633	ILMN_3265343	0.00334756	218.974	300.457	up	1.37211	213698_at	0.0142368	70.6654	84.5313	up	1.19622	1.64135
NUDT21	ILMN_1798886	0.00334756	227.893	318.528	up	1.39771	202697_at	0.0119065	32.1507	37.7383	up	1.17379	1.64062
PFN1	ILMN_1712950	0.00334756	3268.12	4624.45	up	1.41502	200634_at	0.0039013	1011.78	1172.82	up	1.15916	1.64024
PPM1D	ILMN_1670875	0.00334756	223.76	290.451	up	1.29805	204566_at	0.00177876	15.7123	19.842	up	1.26283	1.63922
SLC25A36	ILMN_1766528	0.0299497	115.251	128.637	up	1.11614	201919_at	0.00177876	63.6184	93.384	up	1.46788	1.63836
SYF2	ILMN_2394498	0.00334756	539.207	795.527	up	1.47536	202553_s_at	0.00894284	133.734	148.438	up	1.10995	1.63758
RPS17	ILMN_2207533	0.00334756	14173.9	20091.5	up	1.4175	216348_at	0.00476033	149.843	173.039	up	1.1548	1.63693
CDC7	ILMN_1741801	0.00502815	160.152	212.699	up	1.3281	204510_at	0.00177876	13.3631	16.4643	up	1.23208	1.63633
ENTPD1	ILMN_1773125	0.0101637	152.456	202.961	up	1.33128	207691_x_at	0.00177876	13.0976	16.098	up	1.22908	1.63626
STT3A	ILMN_1746090	0.00334756	737.591	1051.16	up	1.42513	202223_at	0.0450791	91.5357	105.081	up	1.14798	1.63601
TEK	ILMN_1751576	0.0498394	292.935	368.331	up	1.25738	206702_at	0.00238043	26.5993	34.599	up	1.30075	1.63554
RPS3A	ILMN_1657722	0.00334756	11501.1	14820.7	up	1.28863	200099_s_at	0.00177876	3482.18	4416.34	up	1.26827	1.63433
FAM190B	ILMN_2129388	0.00334756	199.461	293.489	up	1.47141	209379_s_at	0.0315632	42.102	46.7217	up	1.10973	1.63286
PTPRK	ILMN_1810962	0.00334756	540.398	744.794	up	1.37823	203038_at	0.00177876	426.091	504.712	up	1.18452	1.63254
PCBP1	ILMN_1673215	0.00334756	4476.72	6069.64	up	1.35582	208620_at	0.00598481	232.103	279.237	up	1.20307	1.63115
TCP1	ILMN_1776347	0.00334756	931.673	1193.78	up	1.28133	208778_s_at	0.00177876	225.549	287.123	up	1.27299	1.63112
CALM2	ILMN_1687858	0.00334756	5676.26	7596.91	up	1.33836	207243_s_at	0.00238043	1618.45	1972.24	up	1.21859	1.63092
SSR1	ILMN_1750693	0.00334756	971.067	1323.83	up	1.36327	200889_s_at	0.0319072	54.0698	64.6663	up	1.19598	1.63044
ACTR10	ILMN_1798254	0.00334756	488.149	663.31	up	1.35883	222230_s_at	0.0039013	272.681	326.878	up	1.19876	1.6289
RPS15A	ILMN_2337241	0.00334756	9043.96	11783.4	up	1.3029	200781_s_at	0.00177876	3738.08	4672.55	up	1.24999	1.62861
EIF2B2	ILMN_1713380	0.00334756	361.103	507.125	up	1.40438	202461_at	0.00432579	50.5966	58.6347	up	1.15887	1.62749
PTPN12	ILMN_1695509	0.045936	365.712	409.472	up	1.11966	202006_at	0.00177876	141.709	205.592	up	1.4508	1.6244
ITGB3BP	ILMN_1692790	0.0188014	144.911	178.244	up	1.23002	205176_s_at	0.00177876	32.5061	42.9207	up	1.32039	1.6241
MDFIC	ILMN_1717366	0.0101637	118.526	135.202	up	1.1407	211675_s_at	0.00177876	121.69	173.18	up	1.42312	1.62335
SNRPB	ILMN_1774661	0.00921016	1133.32	1499.66	up	1.32325	208821_at	0.00177876	115.915	142.166	up	1.22647	1.62292
TXN	ILMN_2038776	0.00334756	8354.07	12062.7	up	1.44393	208864_s_at	0.0282211	879.581	988.456	up	1.12378	1.62267
KIF5B	ILMN_1788160	0.00334756	161.874	213.436	up	1.31853	201991_s_at	0.0136788	164.014	201.823	up	1.23052	1.62249
RPL29	ILMN_1737517	0.00334756	158.347	220.494	up	1.39247	213969_x_at	0.00177876	2176.58	2535.59	up	1.16494	1.62214
TMSB4X	ILMN_2222688	0.00720735	115.807	145.19	up	1.25372	216438_s_at	0.00177876	3163.79	4093.49	up	1.29385	1.62213
DNAJC9	ILMN_1799516	0.0264826	459.324	574.653	up	1.25109	213088_s_at	0.00177876	72.1424	93.5353	up	1.29654	1.62208
SNX3	ILMN_1740180	0.00334756	3410.2	4956.2	up	1.45335	213545_x_at	0.0202341	320.734	357.346	up	1.11415	1.61925
RIPK2	ILMN_1758939	0.00502815	382.739	498.454	up	1.30233	209545_s_at	0.0272166	46.593	57.8227	up	1.24102	1.61622
STX3	ILMN_1659544	0.0370639	271.343	352.902	up	1.30057	209238_at	0.00341501	29.563	36.7303	up	1.24244	1.61589
PTGES3	ILMN_1719749	0.00382653	806.705	1116.68	up	1.38424	200627_at	0.00341501	1086.1	1267.18	up	1.16672	1.61503
PSMA1	ILMN_1709611	0.00334756	1718.79	2462.62	up	1.43276	211746_x_at	0.00750251	500.039	563.399	up	1.12671	1.61431
RPL24	ILMN_2160388	0.00334756	8646.63	12640.8	up	1.46194	214143_x_at	0.00177876	3224.28	3557.02	up	1.1032	1.6128
NOL7	ILMN_1803853	0.00334756	1637.68	2109.51	up	1.28811	210097_s_at	0.00177876	171.408	214.492	up	1.25135	1.61188
WDYHV1	ILMN_3235472	0.00334756	194.14	260.521	up	1.34192	219060_at	0.00177876	20.4861	24.5823	up	1.19995	1.61025
DCTN3	ILMN_1762281	0.00334756	755.896	1029.22	up	1.36159	204246_s_at	0.00238043	139.537	164.738	up	1.1806	1.60749
MAP1LC3B	ILMN_1703244	0.0101637	485.282	647.714	up	1.33472	208785_s_at	0.0395406	72.3002	87.0543	up	1.20407	1.60709
RRAGA	ILMN_1783709	0.00334756	2206.8	3032.46	up	1.37414	201628_s_at	0.00558344	270.176	315.832	up	1.16899	1.60636
PGK1	ILMN_2216852	0.0146984	788.892	1050.85	up	1.33206	200737_at	0.00894284	73.9916	89.1903	up	1.20541	1.60568
PELI2	ILMN_1780132	0.00615309	113.173	151.116	up	1.33527	219132_at	0.00861619	14.5023	17.4297	up	1.20185	1.60479
DUSP22	ILMN_1730765	0.00334756	156.776	209.478	up	1.33616	218845_at	0.00238043	102.19	122.688	up	1.20059	1.60419
REXO2	ILMN_1749009	0.00334756	1295.1	1858.28	up	1.43485	218194_at	0.0430196	310.439	346.742	up	1.11694	1.60265
BRD7	ILMN_1696420	0.00334756	292.264	387.483	up	1.3258	221776_s_at	0.00341501	43.0452	52.0323	up	1.20878	1.6026
ACLY	ILMN_1749014	0.00382653	399.206	531.557	up	1.33153	201127_s_at	0.00517456	29.0524	34.961	up	1.20338	1.60234
PRMT5	ILMN_2403889	0.00334756	311.804	409.084	up	1.31199	217786_at	0.0028736	45.5513	55.5567	up	1.21965	1.60017
RPS15	ILMN_2219134	0.00334756	6264.21	7853.3	up	1.25368	200819_s_at	0.00177876	2472.69	3155.55	up	1.27616	1.5999
PDCD2	ILMN_1758915	0.00502815	185.868	234.204	up	1.26006	213581_at	0.00341501	24.4901	31.0927	up	1.2696	1.59977
IGBP1	ILMN_1717165	0.00334756	320.293	416.349	up	1.2999	202105_at	0.00177876	63.2753	77.7963	up	1.22949	1.59822
WDR26	ILMN_1719343	0.00382653	355.338	460.964	up	1.29726	218107_at	0.0245387	184.534	227.22	up	1.23132	1.59734
ROCK1	ILMN_1808768	0.00334756	111.978	152.019	up	1.35758	214578_s_at	0.0102841	57.4459	67.5767	up	1.17635	1.59699
TRIP4	ILMN_1661173	0.00334756	217.038	285.823	up	1.31692	203732_at	0.00177876	37.5805	45.507	up	1.21092	1.59469
ASAP1	ILMN_2233366	0.00334756	172.068	228.394	up	1.32735	221039_s_at	0.00432579	21.7391	26.111	up	1.20111	1.59429
RPS18	ILMN_1753534	0.00382653	6431.75	7914.02	up	1.23046	201049_s_at	0.00177876	3587.38	4638.68	up	1.29306	1.59105
EPRS	ILMN_1783695	0.00334756	1162.47	1485.79	up	1.27814	200843_s_at	0.00177876	132.574	165.014	up	1.2447	1.5909
ENAH	ILMN_2370296	0.0453458	100.773	112.592	up	1.11729	217820_s_at	0.00177876	41.6619	59.293	up	1.4232	1.59012
CALD1	ILMN_1730487	0.00502815	2504.55	3128.2	up	1.24901	201616_s_at	0.0195227	302.665	385.197	up	1.27268	1.58959
WDR61	ILMN_1665887	0.00334756	707.08	997.091	up	1.41015	221532_s_at	0.00995399	155.524	175.244	up	1.1268	1.58895
RBM7	ILMN_2183331	0.00334756	185.681	257.782	up	1.3883	218379_at	0.0331103	93.6038	106.945	up	1.14252	1.58617
KANK2	ILMN_1716089	0.00502815	168.576	209.723	up	1.24409	218418_s_at	0.00177876	141.384	180.163	up	1.27428	1.58532
CD2BP2	ILMN_1796244	0.00382653	920.808	1224.23	up	1.32952	202257_s_at	0.00177876	44.2746	52.774	up	1.19197	1.58475
SNRPD1	ILMN_1768393	0.0138255	172.615	201.187	up	1.16553	202690_s_at	0.00238043	43.4318	59.051	up	1.35963	1.58468
TMEM147	ILMN_1803624	0.00334756	942.106	1331.4	up	1.41321	202475_at	0.0363865	182.67	204.827	up	1.1213	1.58463
UBE2Z	ILMN_1692168	0.00334756	356.89	475.189	up	1.33147	217750_s_at	0.0230184	60.8178	72.298	up	1.18876	1.58281
NEU1	ILMN_1763144	0.0400617	635.907	781.207	up	1.22849	208926_at	0.00637373	59.3805	76.4963	up	1.28824	1.58259
TCF12	ILMN_2314007	0.0227685	267.21	328.227	up	1.22835	208986_at	0.00177876	151.249	194.778	up	1.2878	1.58187
PLSCR1	ILMN_1745242	0.0120125	135.877	165.948	up	1.22131	202430_s_at	0.00637373	89.6844	116.127	up	1.29484	1.58141
CDC123	ILMN_1678605	0.00382653	309.661	409.183	up	1.32139	201725_at	0.00432579	88.5293	105.943	up	1.1967	1.5813
BRE	ILMN_2363489	0.00334756	235.601	334.937	up	1.42163	205550_s_at	0.0197482	74.4814	82.782	up	1.11144	1.58006
YWHAB	ILMN_1694385	0.00382653	2539.98	3276.2	up	1.28986	217717_s_at	0.0236464	228.018	278.874	up	1.22304	1.57754
RPL36AL	ILMN_2189933	0.00334756	3957.14	5503.6	up	1.3908	207585_s_at	0.00177876	860.515	975.707	up	1.13386	1.57698
PRMT1	ILMN_2347234	0.00502815	230.519	309.087	up	1.34083	206445_s_at	0.0393767	91.8177	107.865	up	1.17477	1.57517
STXBP6	ILMN_1750912	0.00502815	137.944	184.116	up	1.33471	220994_s_at	0.0291114	15.7023	18.5277	up	1.17994	1.57488
AMD1	ILMN_1788462	0.0180217	752.903	1003.02	up	1.33221	201197_at	0.00995399	69.3009	81.8933	up	1.18171	1.57428
ENOPH1	ILMN_1711878	0.00382653	519.73	677.542	up	1.30364	217956_s_at	0.00177876	100.989	121.891	up	1.20698	1.57346
GFPT1	ILMN_2220184	0.0442182	309.739	398.09	up	1.28524	202722_s_at	0.033735	67.2014	82.2463	up	1.22388	1.57298
PVRL2	ILMN_2337336	0.00334756	280.502	372.429	up	1.32772	203149_at	0.0102841	43.246	51.2003	up	1.18393	1.57193
H2AFY	ILMN_2373495	0.011088	4029.11	5269.19	up	1.30778	214501_s_at	0.0133925	110.842	133.2	up	1.20171	1.57157
GBA	ILMN_1755123	0.0120125	484.332	628.844	up	1.29837	209093_s_at	0.00177876	28.2211	34.1483	up	1.21003	1.57107
NCL	ILMN_2121437	0.00382653	1659.3	2209.03	up	1.3313	200610_s_at	0.00177876	534.514	630.682	up	1.17992	1.57082
NPTN	ILMN_1792997	0.0364574	802.96	999.086	up	1.24425	202228_s_at	0.00177876	412.407	520.377	up	1.26181	1.57
BBX	ILMN_1745415	0.0406642	410.427	495.032	up	1.20614	213015_at	0.0148196	81.4682	106.033	up	1.30152	1.56981
RPL36	ILMN_1771462	0.0195618	144.014	167.107	up	1.16035	219762_s_at	0.00177876	701.32	946.734	up	1.34993	1.56639
S1PR1	ILMN_3235853	0.00382653	220.676	313.648	up	1.42131	204642_at	0.0411412	41.9953	46.2377	up	1.10102	1.56488
SP3	ILMN_1756942	0.00334756	350.626	467.532	up	1.33342	213168_at	0.022248	195.655	229.607	up	1.17353	1.56481
TBL1XR1	ILMN_1798657	0.00382653	144.064	182.796	up	1.26886	221428_s_at	0.0179598	45.9384	56.6407	up	1.23297	1.56446
VPS28	ILMN_2339863	0.00334756	430.323	608.26	up	1.4135	218679_s_at	0.00894284	244.381	270.43	up	1.10659	1.56416
EIF3G	ILMN_1689446	0.00334756	1330.33	1792.35	up	1.3473	208887_at	0.00177876	340.195	394.846	up	1.16065	1.56374
AKAP7	ILMN_1703049	0.0257712	96.3321	106.483	up	1.10538	205771_s_at	0.0028736	104.517	147.84	up	1.4145	1.56356
VPS26A	ILMN_2344850	0.00334756	1440.28	1844.84	up	1.28089	201807_at	0.00177876	202.384	247.025	up	1.22057	1.56342
MAP4K4	ILMN_2375002	0.0195618	164.744	210.953	up	1.28049	206571_s_at	0.0168742	60.4914	73.8427	up	1.22071	1.56312
SMURF1	ILMN_1779492	0.0498394	163.844	184.52	up	1.1262	212666_at	0.00177876	35.2422	48.8997	up	1.38753	1.56263
RPF1	ILMN_1655734	0.00334756	331.743	437.393	up	1.31847	218462_at	0.00177876	166.262	196.976	up	1.18474	1.56204
MAP4K3	ILMN_1813120	0.0188014	134.34	155.787	up	1.15964	218311_at	0.00238043	61.7199	83.1033	up	1.34646	1.56141
RSL1D1	ILMN_1723729	0.00334756	732.415	973.422	up	1.32906	212018_s_at	0.0109498	177.62	208.665	up	1.17478	1.56136
CCT3	ILMN_2334989	0.00334756	858.015	1098.4	up	1.28016	200910_at	0.0115915	264.525	322.526	up	1.21927	1.56086
ENDOD1	ILMN_1699022	0.0339551	155.095	195.654	up	1.26151	212570_at	0.00930695	16.182	20.0213	up	1.23726	1.56082
ADSS	ILMN_2092664	0.00334756	622.852	782.316	up	1.25602	221761_at	0.0458074	48.2841	59.994	up	1.24252	1.56063
SEC23IP	ILMN_1690690	0.00615309	251.044	318.525	up	1.2688	209175_at	0.00558344	27.2221	33.479	up	1.22985	1.56043
RPS27	ILMN_2160819	0.00334756	19764.2	23933.5	up	1.21095	200741_s_at	0.00177876	4183.38	5388.26	up	1.28802	1.55973
TJP1	ILMN_2403006	0.02797	272.28	335.549	up	1.23237	214168_s_at	0.00177876	21.522	27.2367	up	1.26552	1.55959
MATN2	ILMN_1698685	0.0227685	111.525	138.54	up	1.24223	202350_s_at	0.0207016	87.9082	110.36	up	1.2554	1.5595
MTMR6	ILMN_1717180	0.0195618	338.703	424.483	up	1.25326	214429_at	0.00341501	55.3133	68.822	up	1.24422	1.55933
SKIV2L2	ILMN_1651513	0.00502815	430.338	532.356	up	1.23706	212896_at	0.00177876	155.417	195.879	up	1.26034	1.55913
TOP2B	ILMN_1777663	0.00382653	811.715	991.279	up	1.22121	211987_at	0.00177876	127.755	163.057	up	1.27633	1.55867
CSNK2A1	ILMN_2386355	0.00334756	151.839	211.109	up	1.39035	206075_s_at	0.0476146	23.668	26.523	up	1.12063	1.55806
CAP1	ILMN_1797604	0.00502815	3037.4	4055.19	up	1.33508	213798_s_at	0.0182329	376.822	439.536	up	1.16643	1.55728
BMPR2	ILMN_1789095	0.00382653	318.226	402.874	up	1.266	210214_s_at	0.00432579	20.4498	25.1363	up	1.22917	1.55613
APIP	ILMN_1793598	0.00334756	309.935	410.248	up	1.32366	218698_at	0.0102841	54.7215	64.3283	up	1.17556	1.55604
YME1L1	ILMN_1734316	0.00334756	269.543	356.652	up	1.32317	201351_s_at	0.0358221	203.563	239.383	up	1.17597	1.55601
PTTG1IP	ILMN_1802251	0.00382653	725.339	989.484	up	1.36417	200677_at	0.016321	520.687	593.704	up	1.14023	1.55547
KIAA1279	ILMN_1745813	0.00382653	241.134	307.699	up	1.27605	212453_at	0.00788142	51.8484	63.189	up	1.21873	1.55516
STMN1	ILMN_1657796	0.0242934	181.535	234.127	up	1.28971	200783_s_at	0.00177876	26.2203	31.5977	up	1.20508	1.55421
RPLP1	ILMN_2247594	0.00382653	15640.2	20105.7	up	1.28551	200763_s_at	0.00177876	3817.46	4613.68	up	1.20857	1.55363
RAB20	ILMN_1708881	0.0120125	214.003	293.784	up	1.37281	219622_at	0.025033	157.818	178.571	up	1.1315	1.55333
APP	ILMN_1653283	0.00334756	116.002	155.876	up	1.34373	200602_at	0.0358221	472.757	546.176	up	1.1553	1.55241
ACAP2	ILMN_3236270	0.00382653	120.871	150.662	up	1.24647	212476_at	0.00341501	81.4931	101.431	up	1.24465	1.55142
RPL34	ILMN_1706873	0.00502815	538.17	722.318	up	1.34217	200026_at	0.00177876	4759.28	5496.79	up	1.15496	1.55016
CD2AP	ILMN_1730433	0.00334756	150.809	196.509	up	1.30304	203593_at	0.01128	127.083	150.906	up	1.18745	1.5473
RFC4	ILMN_1724489	0.00615309	279.869	378.356	up	1.35191	204023_at	0.0376638	29.0759	33.275	up	1.14442	1.54715
WTAP	ILMN_2279339	0.0146984	849.684	1071.76	up	1.26136	210285_x_at	0.00177876	24.5675	30.133	up	1.22654	1.54711
MRPL11	ILMN_2316540	0.00334756	656.74	915.149	up	1.39347	219162_s_at	0.0204473	48.2089	53.517	up	1.11011	1.5469
MRPL9	ILMN_1773716	0.00334756	197.203	258.423	up	1.31044	209609_s_at	0.0232285	194.756	229.834	up	1.18011	1.54647
CCR2	ILMN_1669062	0.00720735	138.748	166.382	up	1.19916	206978_at	0.0028736	12.9445	16.6683	up	1.28768	1.54414
KIF2A	ILMN_1734476	0.00334756	151.643	180.312	up	1.18906	203087_s_at	0.00177876	13.1343	17.046	up	1.29783	1.54319
GNG12	ILMN_1673380	0.00382653	102.349	127.619	up	1.24691	212294_at	0.00177876	261.384	323.312	up	1.23692	1.54233
ZFP106	ILMN_1800912	0.0272492	277.416	339.394	up	1.22341	217781_s_at	0.00177876	120.016	151.273	up	1.26044	1.54204
MFSD1	ILMN_1789751	0.0264826	1365.61	1676.97	up	1.228	218109_s_at	0.00177876	355.053	445.799	up	1.25558	1.54186
EPAS1	ILMN_1704753	0.00824983	1578.92	2068.14	up	1.30984	200878_at	0.00177876	1115.22	1312.45	up	1.17685	1.54148
NUP37	ILMN_1771903	0.00502815	427.073	541.496	up	1.26792	218622_at	0.00341501	45.5682	55.349	up	1.21464	1.54007
MAD2L1	ILMN_1777564	0.00502815	138.529	172.977	up	1.24866	203362_s_at	0.0039013	10.4097	12.8387	up	1.23333	1.54002
SUB1	ILMN_1736054	0.0155406	521.134	681.017	up	1.3068	221727_at	0.0406386	78.1778	92.1143	up	1.17827	1.53976
TAF7	ILMN_1759460	0.00824983	306.354	392.027	up	1.27966	201023_at	0.00177876	179.049	215.432	up	1.2032	1.53969
ACTL6A	ILMN_1749297	0.00334756	506.19	647.183	up	1.27854	202666_s_at	0.00788142	30.93	37.214	up	1.20317	1.5383
CHMP2B	ILMN_1741176	0.00334756	449.094	626.553	up	1.39515	202538_s_at	0.049623	114.795	126.533	up	1.10225	1.5378
LSM7	ILMN_1678165	0.00334756	987.728	1285.55	up	1.30152	204559_s_at	0.0028736	108.014	127.582	up	1.18116	1.53731
TIMM9	ILMN_1653709	0.00334756	391.635	517.839	up	1.32225	218316_at	0.00677507	27.7253	32.2343	up	1.16263	1.53729
TLE4	ILMN_2103761	0.0172034	220.495	260.329	up	1.18066	204872_at	0.00177876	27.94	36.3733	up	1.30184	1.53702
RALB	ILMN_1676358	0.0172034	571.262	733.041	up	1.2832	202100_at	0.00637373	59.8401	71.6603	up	1.19753	1.53667
CDC42SE1	ILMN_1769027	0.0394789	128.02	143.007	up	1.11707	218157_x_at	0.00341501	128.666	176.996	up	1.37563	1.53667
EIF1	ILMN_1803846	0.00382653	3389.81	4477.91	up	1.32099	217672_x_at	0.00177876	21.1482	24.5763	up	1.1621	1.53512
PSPC1	ILMN_1724490	0.00334756	149.529	195.103	up	1.30478	218371_s_at	0.00341501	24.9476	29.333	up	1.17579	1.53414
CTR9	ILMN_1665164	0.0195618	194.107	238.996	up	1.23125	202060_at	0.0154146	125.085	155.823	up	1.24574	1.53382
TOR1AIP1	ILMN_1729318	0.00334756	523.702	728.888	up	1.3918	212408_at	0.0401001	308.169	339.461	up	1.10154	1.53313
GJA4	ILMN_1671106	0.0470313	218.681	287.161	up	1.31315	204904_at	0.00788142	25.2184	29.439	up	1.16736	1.53292
IPO5	ILMN_2166384	0.00615309	171.613	229.843	up	1.33931	211955_at	0.0276202	141.583	162.03	up	1.14442	1.53273
NHP2	ILMN_3226807	0.00334756	419.991	559.138	up	1.33131	209104_s_at	0.0039013	245.633	282.676	up	1.15081	1.53208
CD58	ILMN_1785268	0.00334756	171.229	227.411	up	1.32811	216942_s_at	0.0303642	20.7058	23.8843	up	1.15351	1.53199
POLR2B	ILMN_2088172	0.00334756	267.067	371.369	up	1.39055	201803_at	0.0131221	218.082	239.901	up	1.10005	1.52968
IL15RA	ILMN_1665682	0.0129287	120.741	156.644	up	1.29735	207375_s_at	0.0142368	54.4559	64.1967	up	1.17887	1.52942
HAS1	ILMN_1754716	0.0352058	114.024	129.017	up	1.13149	207316_at	0.0106171	13.3964	18.1057	up	1.35153	1.52924
WAC	ILMN_2374692	0.00334756	1341.58	1575.46	up	1.17433	219679_s_at	0.0317448	22.7778	29.6607	up	1.30218	1.52918
HNRNPAB	ILMN_1696485	0.00382653	310.317	414.592	up	1.33603	201277_s_at	0.00598481	391.919	448.579	up	1.14457	1.52918
BARD1	ILMN_2074258	0.0163831	161.771	207.983	up	1.28567	205345_at	0.00177876	18.6487	22.1773	up	1.18921	1.52893
BOLA2	ILMN_1656382	0.0172034	128.258	154.428	up	1.20404	210396_s_at	0.00432579	117.209	148.699	up	1.26866	1.52752
TEX10	ILMN_1653529	0.00334756	200.106	259.745	up	1.29803	218104_at	0.00177876	18.8961	22.2303	up	1.17645	1.52707
PSMC4	ILMN_2287888	0.00615309	171.826	236.557	up	1.37672	201252_at	0.0385844	136.434	151.316	up	1.10907	1.52688
LBR	ILMN_1810418	0.00382653	124.878	145.134	up	1.16221	201795_at	0.00177876	234.702	308.225	up	1.31326	1.52628
DAP3	ILMN_1781680	0.00334756	886.986	1150.87	up	1.29751	208822_s_at	0.0240843	180.155	211.916	up	1.1763	1.52626
TM2D1	ILMN_1763670	0.00334756	164.714	219.469	up	1.33243	211703_s_at	0.0378518	30.9665	35.469	up	1.1454	1.52616
KATNA1	ILMN_2198393	0.00334756	219.576	294.614	up	1.34174	205526_s_at	0.00825687	28.5214	32.427	up	1.13693	1.52547
ZNF143	ILMN_1674399	0.00334756	187.594	241.852	up	1.28923	221873_at	0.00432579	29.6261	35.0437	up	1.18287	1.52499
RBPMS	ILMN_1728218	0.0326086	125.12	140.431	up	1.12237	209487_at	0.00177876	117.711	159.649	up	1.35629	1.52226
CANT1	ILMN_1664012	0.00334756	351.115	467.725	up	1.33211	46323_at	0.0274097	37.1106	42.4043	up	1.14265	1.52214
RPL6	ILMN_1712155	0.00334756	7470.82	9605	up	1.28567	200034_s_at	0.00177876	2779.42	3290.07	up	1.18373	1.52188
RPE	ILMN_1699476	0.00382653	222.569	298.424	up	1.34082	221770_at	0.0360322	48.9602	55.5067	up	1.13371	1.5201
SNX7	ILMN_1685077	0.00334756	138.464	171.403	up	1.2379	205573_s_at	0.0382027	43.8729	53.8527	up	1.22747	1.51948
GMFB	ILMN_2093674	0.0345848	1173.12	1395.97	up	1.18997	202543_s_at	0.00517456	18.5099	23.6313	up	1.27668	1.51921
RPA1	ILMN_1795719	0.00382653	231.246	289.186	up	1.25056	201529_s_at	0.00476033	47.4351	57.6243	up	1.2148	1.51918
HEXB	ILMN_1806692	0.0120125	4704.45	6143.79	up	1.30595	201944_at	0.00750251	511.611	594.71	up	1.16243	1.51808
FAM127A	ILMN_1708143	0.0188014	470.366	568.597	up	1.20884	201828_x_at	0.00177876	166.816	209.486	up	1.25579	1.51805
KLF10	ILMN_1659122	0.00334756	112.754	141.149	up	1.25184	202393_s_at	0.0391689	480.106	581.28	up	1.21073	1.51564
CTSL1	ILMN_1694757	0.00382653	138.78	186.293	up	1.34236	202087_s_at	0.0238544	467.594	527.891	up	1.12895	1.51546
ARL8B	ILMN_1752837	0.00334756	854.884	1122.53	up	1.31307	217852_s_at	0.00177876	304.808	351.514	up	1.15323	1.51427
TCEB1	ILMN_1704873	0.00334756	525.145	707.079	up	1.34645	202824_s_at	0.0254556	217.049	244.102	up	1.12464	1.51426
APEX1	ILMN_1661886	0.00334756	1149.3	1549.5	up	1.34821	210027_s_at	0.0145566	570.803	640.935	up	1.12287	1.51386
XPO1	ILMN_1725121	0.00615309	845.949	1062.05	up	1.25546	208775_at	0.00177876	371.721	447.848	up	1.2048	1.51257
IPO7	ILMN_1652378	0.00334756	120.664	161.975	up	1.34236	200994_at	0.036236	200.913	226.339	up	1.12655	1.51224
ZNF207	ILMN_1778177	0.00824983	1033.42	1253.82	up	1.21327	200828_s_at	0.00238043	122.961	153.245	up	1.24629	1.51209
NUDT2	ILMN_1778347	0.0418587	745.07	951.339	up	1.27685	218609_s_at	0.00177876	21.2578	25.173	up	1.18418	1.51201
KIFAP3	ILMN_2119224	0.00921016	664.874	804.341	up	1.20976	203333_at	0.00558344	42.4614	53.0527	up	1.24943	1.51152
APPL2	ILMN_1765076	0.00502815	394.516	480.254	up	1.21732	218218_at	0.00238043	18.7378	23.251	up	1.24086	1.51053
ROD1	ILMN_1768197	0.00382653	1203.08	1549.45	up	1.2879	214697_s_at	0.0109498	14.0216	16.4447	up	1.17281	1.51046
GOLPH3L	ILMN_1706764	0.0172034	206.349	240.302	up	1.16454	218361_at	0.00177876	62.8673	81.4923	up	1.29626	1.50955
IARS	ILMN_1733956	0.0101637	304.764	401.89	up	1.31869	204744_s_at	0.0122141	298.696	341.857	up	1.1445	1.50924
PTP4A3	ILMN_1662427	0.0155406	112.002	140.073	up	1.25062	206574_s_at	0.00558344	13.0341	15.723	up	1.20629	1.50862
DDX3X	ILMN_1794392	0.00334756	1230.5	1593.53	up	1.29503	212515_s_at	0.0446993	174.906	203.645	up	1.16431	1.50782
IDS	ILMN_1815445	0.00502815	158.921	207.167	up	1.30358	202439_s_at	0.049623	14.5494	16.8287	up	1.15665	1.50779
RPL39L	ILMN_2108357	0.0172034	214.585	282.836	up	1.31806	210115_at	0.00177876	13.1926	15.091	up	1.1439	1.50772
COPS8	ILMN_2337941	0.00502815	476.629	614.351	up	1.28895	202143_s_at	0.0142368	29.1663	34.1113	up	1.16955	1.50749
RNF19B	ILMN_1682081	0.00334756	168.718	219.914	up	1.30344	213038_at	0.00677507	26.3639	30.4837	up	1.15627	1.50713
MOAP1	ILMN_1804988	0.00334756	420.78	571.231	up	1.35755	212508_at	0.0448989	112.362	124.732	up	1.11009	1.50701
MED28	ILMN_1749821	0.0492527	689.049	784.669	up	1.13877	218438_s_at	0.00177876	27.8191	36.8067	up	1.32307	1.50668
ZHX2	ILMN_1792951	0.00334756	251.344	318.826	up	1.26849	203556_at	0.00558344	132.745	157.626	up	1.18743	1.50624
RARB	ILMN_1671151	0.00334756	111.705	137.393	up	1.22996	205080_at	0.00711782	17.5673	21.5127	up	1.22459	1.50619
LMO4	ILMN_1703487	0.00720735	540.748	676.739	up	1.25149	209205_s_at	0.034715	52.6478	63.3327	up	1.20295	1.50548
TAF1D	ILMN_3235027	0.00334756	133.198	164.461	up	1.23471	221580_s_at	0.01128	174.789	213.068	up	1.219	1.50511
UBE2D3	ILMN_2320853	0.00334756	1856.36	2513.32	up	1.35389	200668_s_at	0.0319072	692.281	769.571	up	1.11165	1.50505
SAE1	ILMN_1657204	0.0203928	2090.5	2515.9	up	1.20349	217946_s_at	0.0139571	67.8684	84.848	up	1.25018	1.50459
RTN1	ILMN_1756928	0.011088	131.469	170.904	up	1.29995	203485_at	0.0028736	11.9807	13.866	up	1.15736	1.50451
NME7	ILMN_2369286	0.00334756	127.324	155.112	up	1.21825	219553_at	0.00558344	24.2351	29.917	up	1.23445	1.50387
NGRN	ILMN_1691506	0.00615309	1903.82	2384.85	up	1.25267	217722_s_at	0.00177876	333.511	400.317	up	1.20031	1.50359
RAD51C	ILMN_2238928	0.00334756	193.936	253.266	up	1.30593	209849_s_at	0.01128	25.0527	28.8357	up	1.151	1.50312
HSPA4	ILMN_1755134	0.00334756	115.518	145.05	up	1.25565	211015_s_at	0.0354351	76.2164	91.2	up	1.19659	1.5025
TOMM20	ILMN_3251472	0.045936	2717.14	3194.2	up	1.17557	212773_s_at	0.00517456	249.427	318.789	up	1.27808	1.50248
FTH1	ILMN_1683146	0.0101637	1420.24	1867.69	up	1.31505	200748_s_at	0.00432579	3679.07	4202.84	up	1.14237	1.50227
ME2	ILMN_2048636	0.0129287	223.799	286.751	up	1.28129	210154_at	0.0154146	17.5768	20.6017	up	1.1721	1.5018
PAFAH1B1	ILMN_1722276	0.00334756	625.942	818.213	up	1.30717	200813_s_at	0.0470745	48.0182	55.1237	up	1.14797	1.5006
RPAP3	ILMN_1766916	0.00334756	221.623	289.488	up	1.30622	218842_at	0.00711782	22.8419	26.2143	up	1.14764	1.49907
OSTF1	ILMN_1742456	0.00382653	715.011	915.731	up	1.28072	204479_at	0.0488046	54.206	63.4457	up	1.17045	1.49903
VBP1	ILMN_2223010	0.00382653	847.591	1023.39	up	1.20741	201472_at	0.00476033	135.567	168.262	up	1.24117	1.4986
MOBKL1B	ILMN_3242011	0.00615309	205.768	259.946	up	1.2633	201298_s_at	0.0128387	57.2642	67.899	up	1.18571	1.49791
PPP4R1	ILMN_2345512	0.00334756	520.331	597.849	up	1.14898	201594_s_at	0.00558344	94.2082	122.79	up	1.30339	1.49757
JTB	ILMN_2206716	0.00334756	5147.31	6869.93	up	1.33466	210927_x_at	0.033735	667.972	749.411	up	1.12192	1.49739
CALU	ILMN_1727194	0.0101637	624.501	802.013	up	1.28425	200756_x_at	0.0282211	37.711	43.9637	up	1.1658	1.49718
CREBZF	ILMN_1784847	0.00334756	169.114	228.064	up	1.34858	202978_s_at	0.0445118	19.8904	22.0707	up	1.10961	1.49641
SOAT1	ILMN_1699100	0.00382653	138.742	161.372	up	1.16311	221561_at	0.00177876	21.135	27.187	up	1.28635	1.49616
ASCC3	ILMN_1745772	0.0486709	320.879	382.721	up	1.19273	212815_at	0.026774	70.6109	88.5027	up	1.25339	1.49495
UBA2	ILMN_1742872	0.02797	134.173	156.539	up	1.16669	201177_s_at	0.00177876	213.023	272.722	up	1.28024	1.49365
PCNP	ILMN_1807994	0.00334756	1444.12	1836.75	up	1.27188	217816_s_at	0.00476033	258.875	304.013	up	1.17436	1.49365
NBN	ILMN_1734833	0.00334756	273.325	353.538	up	1.29347	202907_s_at	0.0305683	106.254	122.667	up	1.15447	1.49327
SHC1	ILMN_1812570	0.00334756	105.252	121.089	up	1.15047	214853_s_at	0.00177876	431.859	560.462	up	1.29779	1.49307
PRKRIR	ILMN_1655622	0.00615309	698.084	859.667	up	1.23147	209323_at	0.00177876	81.7516	99.103	up	1.21224	1.49284
SERP1	ILMN_1706817	0.00334756	617.05	835.598	up	1.35418	200971_s_at	0.0102841	444.448	489.847	up	1.10215	1.49251
TPP1	ILMN_1729234	0.0101637	1591.43	2117.71	up	1.3307	200743_s_at	0.00476033	476.961	534.848	up	1.12137	1.4922
CLTA	ILMN_2345837	0.00334756	1065.99	1390.91	up	1.3048	200960_x_at	0.00177876	551.943	630.949	up	1.14314	1.49157
DYNLRB1	ILMN_1658053	0.00824983	762.788	1003.43	up	1.31548	217918_at	0.00476033	290.91	329.697	up	1.13333	1.49088
CLEC7A	ILMN_2323992	0.02797	98.2188	109.771	up	1.11761	221698_s_at	0.0039013	36.5631	48.7587	up	1.33355	1.49039
VRK1	ILMN_1805828	0.00334756	128.947	159.84	up	1.23958	203856_at	0.00476033	23.9229	28.724	up	1.20069	1.48835
RPL38	ILMN_2343775	0.00334756	15129.9	18476.6	up	1.2212	202029_x_at	0.00177876	1977.37	2409.91	up	1.21875	1.48834
KDM5B	ILMN_1755727	0.0272492	418.22	530.304	up	1.268	201548_s_at	0.00238043	20.8667	24.4507	up	1.17176	1.48579
RBX1	ILMN_1666670	0.00334756	1602.5	2103.31	up	1.31252	218117_at	0.00894284	178.615	202.042	up	1.13116	1.48466
RPS27A	ILMN_2048326	0.00334756	21407.3	25976.5	up	1.21344	200017_at	0.00177876	2517.58	3077.59	up	1.22244	1.48336
GALK2	ILMN_1659682	0.00502815	134.186	174.324	up	1.29912	205219_s_at	0.0217336	23.1586	26.433	up	1.14139	1.4828
DUSP12	ILMN_1767892	0.00334756	464.054	565.209	up	1.21798	218576_s_at	0.0122141	23.1606	28.196	up	1.21741	1.48279
PPP1CC	ILMN_1701855	0.00382653	2086.09	2552.28	up	1.22348	200726_at	0.00177876	401	485.276	up	1.21017	1.48061
COPS3	ILMN_1770732	0.00334756	916.612	1172.98	up	1.27969	202078_at	0.0039013	83.1111	96.1383	up	1.15674	1.48027
YPEL5	ILMN_1711069	0.00382653	1085.74	1378.6	up	1.26973	217783_s_at	0.00432579	376.321	438.574	up	1.16543	1.47978
SMNDC1	ILMN_1691789	0.0326086	421.503	497.829	up	1.18108	200071_at	0.00177876	80.2799	100.543	up	1.25241	1.47919
STAM	ILMN_1765409	0.00334756	190.781	236.565	up	1.23998	203544_s_at	0.0182329	20.9582	24.9817	up	1.19198	1.47803
PPIE	ILMN_2348503	0.00334756	252.518	325.981	up	1.29092	210502_s_at	0.00825687	48.3169	55.3187	up	1.14491	1.478
ASPH	ILMN_1693771	0.0313032	137.504	164.982	up	1.19983	209135_at	0.0335621	92.1881	113.546	up	1.23167	1.4778
RASA1	ILMN_1725312	0.00615309	569.718	642.833	up	1.12834	210621_s_at	0.00238043	31.4199	41.1507	up	1.3097	1.47778
RPS29	ILMN_1738243	0.00334756	23052.9	28541.7	up	1.2381	201094_at	0.00177876	2216.99	2645.65	up	1.19335	1.47749
SP2	ILMN_1666482	0.00334756	168.577	208.789	up	1.23854	204367_at	0.00861619	29.5169	35.211	up	1.19291	1.47747
NACA	ILMN_2167617	0.00334756	13146.3	15763.7	up	1.1991	200735_x_at	0.00177876	2365.68	2913.24	up	1.23146	1.47665
CCT7	ILMN_1703718	0.00720735	598.381	734.388	up	1.22729	200812_at	0.00177876	149.669	179.981	up	1.20253	1.47585
AP2B1	ILMN_2331735	0.0120125	210.159	245.247	up	1.16696	200615_s_at	0.00177876	34.9882	44.2343	up	1.26426	1.47535
ITGAE	ILMN_1683927	0.0250195	327.318	397.093	up	1.21317	205055_at	0.016321	77.8784	94.6963	up	1.21595	1.47516
TINF2	ILMN_1697420	0.00382653	562.116	734.197	up	1.30613	220052_s_at	0.00238043	26.063	29.419	up	1.12877	1.47432
SNAI2	ILMN_1655740	0.00824983	120.699	142.555	up	1.18108	213139_at	0.0360322	53.8903	67.2677	up	1.24823	1.47426
SNRNP27	ILMN_2069945	0.00382653	413.976	529.92	up	1.28007	212440_at	0.0122141	100.642	115.907	up	1.15168	1.47423
SMS	ILMN_1694305	0.0400617	880.834	1016.9	up	1.15448	202043_s_at	0.00177876	61.5518	78.4933	up	1.27524	1.47223
FNIP1	ILMN_1737343	0.0195618	356.372	447.553	up	1.25586	219112_at	0.0265482	44.6385	52.3107	up	1.17187	1.4717
ITPR1	ILMN_1789505	0.00334756	146.696	193.297	up	1.31766	216944_s_at	0.0039013	14.7399	16.4593	up	1.11665	1.47137
ARF4	ILMN_1719518	0.0180217	3291.09	4102.57	up	1.24657	201096_s_at	0.0481113	200.865	236.742	up	1.17861	1.46922
UBE2E3	ILMN_1669553	0.00334756	151.381	184.746	up	1.22041	210024_s_at	0.0039013	202.654	243.91	up	1.20358	1.46886
VPS35	ILMN_1761721	0.0382897	906.149	1046.18	up	1.15454	217727_x_at	0.00177876	296.469	377.009	up	1.27166	1.46818
H3F3A	ILMN_2106331	0.0129287	6290.7	7772.27	up	1.23552	208755_x_at	0.00177876	1386.88	1647.51	up	1.18793	1.46771
UCK2	ILMN_1768662	0.0306303	198.289	245.363	up	1.2374	209825_s_at	0.0297174	16.9226	20.071	up	1.18605	1.46762
CDK2AP1	ILMN_3245559	0.0138255	2776.18	3377.5	up	1.2166	201938_at	0.00995399	397.158	479.086	up	1.20629	1.46756
IFT52	ILMN_1673172	0.00334756	122.639	147.911	up	1.20607	218709_s_at	0.00177876	36.1369	43.9523	up	1.21627	1.46691
KCTD14	ILMN_1731044	0.00921016	194.618	248.127	up	1.27495	219545_at	0.033735	22.6634	26.0417	up	1.14907	1.465
PPIA	ILMN_1704529	0.00334756	113.404	150.738	up	1.32921	212661_x_at	0.00637373	2756.37	3036.16	up	1.1015	1.46413
SNRNP40	ILMN_3247064	0.0101637	520.068	629.962	up	1.21131	215905_s_at	0.0122141	26.7588	32.3347	up	1.20837	1.46371
CHIC2	ILMN_1679428	0.0146984	931.427	1139.63	up	1.22353	219492_at	0.0311328	43.2151	51.6357	up	1.19485	1.46194
PIK3CB	ILMN_1763347	0.00334756	109.133	138.829	up	1.27211	212688_at	0.0168742	68.639	78.7437	up	1.14722	1.45939
NUP160	ILMN_1652989	0.00502815	315.842	387.252	up	1.22609	212709_at	0.00894284	27.9853	33.2843	up	1.18935	1.45826
CLDND1	ILMN_1710326	0.0195618	693.678	818.378	up	1.17977	208925_at	0.00861619	69.9007	86.3543	up	1.23539	1.45747
SCNM1	ILMN_2375651	0.00502815	195.009	243.481	up	1.24856	218672_at	0.01128	63.8188	74.404	up	1.16586	1.45565
RPS10	ILMN_1686954	0.00334756	17026.8	19727.1	up	1.15859	200095_x_at	0.00177876	3017.16	3789.47	up	1.25597	1.45516
EP300	ILMN_1744665	0.00334756	173.984	224.576	up	1.29078	202221_s_at	0.0421089	66.9366	75.3897	up	1.12628	1.45379
TAF2	ILMN_1694888	0.00334756	192.923	248.587	up	1.28853	209523_at	0.0245387	92.9062	104.772	up	1.12771	1.45309
PWP1	ILMN_1743049	0.00334756	653.77	848.872	up	1.29843	201608_s_at	0.0039013	108.386	121.269	up	1.11886	1.45276
ARIH1	ILMN_1694219	0.00615309	191.602	235.552	up	1.22938	201878_at	0.0360322	35.5437	41.9943	up	1.18148	1.4525
CUEDC2	ILMN_1773018	0.00334756	539.494	711.616	up	1.31904	218097_s_at	0.0119065	106.72	117.504	up	1.10105	1.45233
OPN3	ILMN_2382717	0.00334756	110.634	131.929	up	1.19249	219032_x_at	0.0115915	123.449	150.336	up	1.2178	1.45221
FTSJ1	ILMN_2401822	0.0418587	245.126	287.567	up	1.17314	205324_s_at	0.00177876	29.0805	35.9867	up	1.23749	1.45174
DDX50	ILMN_1712320	0.00382653	396.722	483.286	up	1.2182	221699_s_at	0.00558344	62.9902	75.0577	up	1.19158	1.45158
RBBP4	ILMN_3251085	0.0352058	272.008	329.568	up	1.21161	217301_x_at	0.033735	56.2176	67.3363	up	1.19778	1.45125
RBM16	ILMN_1681675	0.00824983	193.55	226.668	up	1.17111	203250_at	0.0139571	81.2374	100.559	up	1.23784	1.44964
STX8	ILMN_1752895	0.00615309	436.309	559.407	up	1.28214	204690_at	0.00750251	101.729	114.98	up	1.13025	1.44913
TNPO1	ILMN_1837935	0.00334756	273.436	333.004	up	1.21785	212635_at	0.00177876	88.5161	105.326	up	1.18991	1.44913
SMAP1	ILMN_1768271	0.00382653	181.764	228.334	up	1.25621	218137_s_at	0.026774	97.7874	112.571	up	1.15118	1.44613
TTC37	ILMN_1795911	0.00334756	596.32	765.067	up	1.28298	203048_s_at	0.0258939	29.0754	32.7693	up	1.12705	1.44598
MKKS	ILMN_2274180	0.00334756	210.775	272.648	up	1.29355	218138_at	0.0303642	117.774	131.647	up	1.11779	1.44592
CSTF2T	ILMN_1807515	0.011088	129.097	165.337	up	1.28072	212905_at	0.0421089	27.9099	31.506	up	1.12885	1.44573
XRCC6	ILMN_1743097	0.00502815	555.143	702.425	up	1.2653	200792_at	0.00177876	428.477	489.424	up	1.14224	1.44528
CANX	ILMN_1762825	0.00382653	339.134	442.691	up	1.30536	200068_s_at	0.0142368	1355.21	1498.95	up	1.10607	1.44382
SLK	ILMN_1700834	0.00334756	262.565	317.734	up	1.21012	206875_s_at	0.00711782	62.986	75.0143	up	1.19097	1.44121
VDAC1	ILMN_2175601	0.00382653	2234.11	2893.39	up	1.2951	212038_s_at	0.0385844	428.998	477.091	up	1.11211	1.44029
SSB	ILMN_1672006	0.028671	821.058	973.259	up	1.18537	201139_s_at	0.0039013	97.928	118.978	up	1.21495	1.44017
SPCS3	ILMN_3307700	0.0376856	526.481	661.676	up	1.25679	218817_at	0.00995399	18.7885	21.526	up	1.1457	1.4399
SMAGP	ILMN_2380243	0.00720735	118.992	138.284	up	1.16213	209679_s_at	0.0278291	24.9798	30.938	up	1.23852	1.43932
MCTS1	ILMN_1751816	0.0172034	399.274	510.569	up	1.27875	218163_at	0.0371371	160.733	180.862	up	1.12523	1.43889
KIAA1797	ILMN_1807177	0.00921016	129.428	150.474	up	1.16261	218503_at	0.0128387	21.9046	27.1083	up	1.23756	1.4388
NSA2	ILMN_1694259	0.00334756	1310.81	1657.36	up	1.26438	201922_at	0.00238043	663.621	754.885	up	1.13752	1.43826
NOLC1	ILMN_2184640	0.0188014	156.365	196.167	up	1.25455	205895_s_at	0.0197482	29.3077	33.562	up	1.14516	1.43666
NSF	ILMN_1680353	0.00824983	1126.18	1368.3	up	1.215	202395_at	0.00177876	66.6924	78.847	up	1.18225	1.43643
CCNG2	ILMN_2228732	0.00334756	125.187	158.08	up	1.26275	211559_s_at	0.00341501	14.139	16.08	up	1.13728	1.4361
E2F1	ILMN_2051469	0.00502815	130.701	157.799	up	1.20733	202800_at	0.0176766	14.908	17.732	up	1.18943	1.43604
UTP14C	ILMN_1686645	0.00334756	351.191	451.825	up	1.28655	203614_at	0.033735	110.383	123.086	up	1.11508	1.43461
RPS7	ILMN_1750722	0.0364574	437.07	528.518	up	1.20923	213941_x_at	0.00177876	2217.03	2629.88	up	1.18622	1.43441
RPS14	ILMN_2338785	0.00824983	7780.81	9148.26	up	1.17575	208645_s_at	0.00177876	2569.17	3134.35	up	1.21999	1.4344
ASF1A	ILMN_1714737	0.00824983	214.388	258.015	up	1.2035	203427_at	0.00558344	26.9126	32.0537	up	1.19103	1.4334
PPP1R8	ILMN_2321485	0.00334756	137.95	178.373	up	1.29302	207830_s_at	0.0272166	81.4465	90.128	up	1.10659	1.43085
SMAD4	ILMN_1741477	0.00921016	923.603	1078.65	up	1.16787	202527_s_at	0.0176766	55.798	68.3517	up	1.22498	1.43062
COPS6	ILMN_1764431	0.00824983	440.644	522.688	up	1.18619	201405_s_at	0.00177876	109.657	132.107	up	1.20472	1.42903
IMMT	ILMN_1782579	0.00334756	1073.41	1368.59	up	1.275	200955_at	0.0109498	243.773	273.102	up	1.12031	1.4284
PSMD2	ILMN_1712432	0.00720735	681.907	860.696	up	1.26219	200830_at	0.01128	128.028	144.879	up	1.13161	1.42831
EIF3J	ILMN_1815345	0.00334756	365.879	467.153	up	1.27679	208985_s_at	0.0348978	173.242	193.588	up	1.11744	1.42674
TMEM185B	ILMN_2231021	0.0293306	177.228	211.967	up	1.19601	219253_at	0.00238043	15.0168	17.882	up	1.1908	1.42421
MAPK1	ILMN_2235283	0.0101637	243.79	294.545	up	1.20819	212271_at	0.00750251	58.5707	69.023	up	1.17846	1.4238
NIPBL	ILMN_1690136	0.00334756	119.855	144.902	up	1.20897	207108_s_at	0.00517456	17.3149	20.3893	up	1.17756	1.42364
BCOR	ILMN_1773117	0.028671	339.724	416.607	up	1.22631	219433_at	0.00177876	13.7732	15.9813	up	1.16032	1.42291
UPF2	ILMN_1796305	0.035838	233.353	275.256	up	1.17957	203519_s_at	0.00711782	70.9943	85.6077	up	1.20584	1.42237
SLC39A6	ILMN_1750394	0.011088	159.293	182.315	up	1.14452	202088_at	0.0039013	124.136	154.227	up	1.2424	1.42196
FAM47E	ILMN_3237062	0.00720735	132.814	160.118	up	1.20559	203986_at	0.00558344	260.702	307.21	up	1.17839	1.42066
MATR3	ILMN_1815107	0.0146984	3685.24	4414.22	up	1.19781	200624_s_at	0.00598481	214.503	254.345	up	1.18574	1.42029
NIPA2	ILMN_1720344	0.00615309	611.053	764.982	up	1.25191	212129_at	0.0238544	186.443	211.389	up	1.1338	1.41941
DCTN2	ILMN_1662232	0.00334756	1268.75	1564.97	up	1.23347	200932_s_at	0.00238043	231.559	266.426	up	1.15058	1.41921
CYFIP1	ILMN_2355463	0.00382653	205.294	264.676	up	1.28925	208923_at	0.0238544	345.609	380.363	up	1.10056	1.4189
PKIG	ILMN_2406169	0.00334756	119.531	149.984	up	1.25477	202732_at	0.0131221	148.412	167.766	up	1.13041	1.41841
MAGED2	ILMN_1789567	0.00502815	148.864	185.025	up	1.24292	213627_at	0.0225193	39.8044	45.416	up	1.14098	1.41814
ABHD11	ILMN_1737475	0.00382653	90.6344	108.984	up	1.20246	221927_s_at	0.0345177	72.9097	85.941	up	1.17873	1.41738
STX6	ILMN_1777915	0.00824983	190.305	243.404	up	1.27902	212800_at	0.025033	9.82489	10.8813	up	1.10753	1.41656
SSH1	ILMN_1727671	0.00824983	111.402	128.245	up	1.15119	221753_at	0.0489693	35.8136	44.0683	up	1.23049	1.41653
YEATS2	ILMN_1676899	0.0250195	196.252	233.907	up	1.19187	221203_s_at	0.00177876	15.3511	18.2323	up	1.18769	1.41557
PFDN5	ILMN_1755536	0.00720735	7107.79	8230.77	up	1.15799	210908_s_at	0.00177876	819.08	1000.67	up	1.22171	1.41473
CLN5	ILMN_1778203	0.00502815	364.416	464.518	up	1.27469	204085_s_at	0.0389747	25.1247	27.8793	up	1.10964	1.41445
CS	ILMN_3307648	0.0332766	1269.09	1521.77	up	1.1991	208660_at	0.00995399	327.293	385.776	up	1.17869	1.41337
P2RX4	ILMN_1813846	0.02797	314.526	381.374	up	1.21254	204088_at	0.0139571	44.7441	52.1453	up	1.16541	1.41311
SNTB2	ILMN_1786766	0.0129287	118.849	137.663	up	1.1583	205315_s_at	0.00476033	28.6446	34.9417	up	1.21983	1.41294
TMEM194A	ILMN_3306440	0.0138255	173.232	219.019	up	1.26431	212621_at	0.037336	25.5315	28.5263	up	1.1173	1.41261
FEZ2	ILMN_1739586	0.0242934	1188.27	1478.07	up	1.24388	215000_s_at	0.0497322	193.051	218.838	up	1.13358	1.41004
ZNF410	ILMN_1773247	0.0129287	351.059	424.183	up	1.20829	209944_at	0.0151222	207.171	241.667	up	1.16651	1.40949
PLEKHF2	ILMN_2106449	0.00334756	102.273	117.107	up	1.14504	218640_s_at	0.00517456	41.1453	50.6297	up	1.23051	1.40898
EIF2AK3	ILMN_1724984	0.00720735	176.687	206.109	up	1.16652	218696_at	0.00930695	71.7395	86.6413	up	1.20772	1.40884
MST4	ILMN_2328776	0.0400617	139.443	165.007	up	1.18333	218499_at	0.0166089	19.4309	23.1113	up	1.18941	1.40747
SF3B1	ILMN_1674780	0.00334756	124.99	156.461	up	1.25178	201071_x_at	0.00476033	752.913	845.964	up	1.12359	1.40649
CKAP5	ILMN_1716336	0.00615309	91.2041	102.714	up	1.1262	212832_s_at	0.00177876	30.4572	38.0327	up	1.24873	1.40632
YBX1	ILMN_2124769	0.00382653	2207.63	2788.81	up	1.26326	208628_s_at	0.0238544	1476.23	1643.36	up	1.11321	1.40627
RNF4	ILMN_1687941	0.0418587	175.805	204.039	up	1.1606	212696_s_at	0.00177876	91.9134	111.369	up	1.21167	1.40627
GTF2H1	ILMN_1726693	0.00334756	188.667	236.853	up	1.25541	202453_s_at	0.0261105	29.194	32.693	up	1.11985	1.40587
RAC1	ILMN_2359789	0.00334756	2947.77	3741.7	up	1.26933	208641_s_at	0.0265482	875.282	969.279	up	1.10739	1.40565
UBE2G1	ILMN_1814465	0.0293306	242.681	289.1	up	1.19128	209142_s_at	0.0498971	70.1985	82.8253	up	1.17987	1.40556
EMG1	ILMN_1797074	0.00334756	591.401	718.845	up	1.21549	209233_at	0.00861619	76.2073	88.1153	up	1.15626	1.40543
CTCF	ILMN_1786015	0.0257712	229	262.619	up	1.14681	202521_at	0.00177876	84.5249	103.51	up	1.22461	1.40439
BMPR1A	ILMN_1706957	0.00502815	182.761	212.174	up	1.16094	213578_at	0.0028736	54.2359	65.608	up	1.20968	1.40436
PGLS	ILMN_1797005	0.00502815	657.491	832.084	up	1.26554	218388_at	0.0378518	116.566	129.346	up	1.10964	1.40429
MED7	ILMN_3306173	0.00334756	183.326	229.904	up	1.25407	204350_s_at	0.022248	32.6069	36.511	up	1.11973	1.40423
B4GALT4	ILMN_2380688	0.00334756	118.005	137.269	up	1.16325	210540_s_at	0.0217336	31.9774	38.6007	up	1.20712	1.40418
ECD	ILMN_1653143	0.00502815	129.346	159.151	up	1.23043	203013_at	0.0238544	53.2211	60.7207	up	1.14091	1.40381
SRP72	ILMN_1683888	0.0120125	474.542	572.201	up	1.20579	208802_at	0.0142368	24.6419	28.688	up	1.1642	1.40378
PSME3	ILMN_2346573	0.011088	310.607	370.311	up	1.19222	209852_x_at	0.0131221	51.3246	60.428	up	1.17737	1.40368
COG5	ILMN_1698621	0.0293306	92.795	102.171	up	1.10104	203630_s_at	0.0321018	50.2219	64.0173	up	1.27469	1.40348
PSMD10	ILMN_2281128	0.0211906	120.714	139.022	up	1.15166	219485_s_at	0.0171502	67.0186	81.6693	up	1.21861	1.40342
MYL6	ILMN_2326071	0.00615309	14346.3	17534.6	up	1.22223	212082_s_at	0.00476033	1796.01	2060.71	up	1.14738	1.40237
RPL23AP7	ILMN_2222750	0.0299497	253.904	303.703	up	1.19614	221634_at	0.00238043	13.809	16.184	up	1.17199	1.40186
EIF4ENIF1	ILMN_1794967	0.0352058	207.994	240.272	up	1.15519	218626_at	0.00177876	29.8839	36.2573	up	1.21327	1.40156
RPL41	ILMN_1710001	0.00382653	153.614	184.074	up	1.19829	201492_s_at	0.00177876	6889.31	8054.02	up	1.16906	1.40087
TM6SF1	ILMN_1750961	0.00502815	106.584	131.084	up	1.22987	219892_at	0.00238043	10.7727	12.2703	up	1.13902	1.40085
NHP2L1	ILMN_1763460	0.0180217	1245.21	1393.25	up	1.11889	201077_s_at	0.00177876	247.993	310.462	up	1.2519	1.40074
SASH1	ILMN_2185984	0.0138255	353.96	416.469	up	1.1766	213236_at	0.0421089	41.4646	49.3467	up	1.19009	1.40026
ILF3	ILMN_1669584	0.00615309	122.747	150.973	up	1.22995	217805_at	0.0263532	37.0781	42.1893	up	1.13785	1.3995
SYNJ2	ILMN_2215119	0.0313032	128.351	148.998	up	1.16087	210612_s_at	0.00894284	14.2055	17.1243	up	1.20548	1.3994
COMMD10	ILMN_1766505	0.0250195	409.785	495.743	up	1.20976	218439_s_at	0.0293278	43.5118	50.3087	up	1.15621	1.39874
VAMP3	ILMN_1714527	0.00502815	681.115	852.882	up	1.25219	201336_at	0.00962698	499.213	557.575	up	1.11691	1.39858
IRAK1	ILMN_2379130	0.0195618	734.465	870.901	up	1.18576	201587_s_at	0.00517456	123.037	145.109	up	1.17939	1.39848
CSNK1A1	ILMN_2364174	0.0220129	131.62	149.881	up	1.13874	213086_s_at	0.00476033	145.671	178.877	up	1.22795	1.39832
FAU	ILMN_1664614	0.00334756	7745.59	9415.31	up	1.21557	200019_s_at	0.00177876	2135.47	2455.75	up	1.14998	1.39788
GTPBP4	ILMN_1742577	0.0250195	1144.2	1405.08	up	1.22799	218238_at	0.0497322	25.1515	28.6033	up	1.13724	1.39653
MANBA	ILMN_1800733	0.00921016	320.516	401.37	up	1.25226	203778_at	0.0278291	46.4956	51.8327	up	1.11479	1.396
RPS16	ILMN_1651850	0.00382653	22682	25663.1	up	1.13143	213890_x_at	0.00177876	2037.69	2512.39	up	1.23296	1.39501
TAF12	ILMN_1653367	0.0203928	214.728	268.108	up	1.24859	209463_s_at	0.0142368	24.0277	26.836	up	1.11688	1.39453
FEM1B	ILMN_1744239	0.00334756	113.419	141.311	up	1.24593	212373_at	0.0467749	20.6782	23.1377	up	1.11894	1.39411
DUSP11	ILMN_2046024	0.0138255	113.567	128.401	up	1.13061	202703_at	0.00177876	57.7078	71.1407	up	1.23277	1.39379
ZDHHC13	ILMN_1785831	0.00502815	112.532	139.964	up	1.24377	219296_at	0.00432579	13.9868	15.6563	up	1.11937	1.39223
RBMX	ILMN_2124951	0.0423796	494.621	565.379	up	1.14305	213762_x_at	0.00177876	222.09	270.47	up	1.21784	1.39206
CASP4	ILMN_1778059	0.0220129	95.7862	107.578	up	1.1231	209310_s_at	0.00238043	46.5322	57.6337	up	1.23858	1.39105
PPP1CB	ILMN_2405018	0.0120125	626.152	774.364	up	1.2367	201409_s_at	0.0348978	285.5	321.129	up	1.12479	1.39104
PPP3CB	ILMN_1802669	0.0101637	511.86	611.143	up	1.19397	202432_at	0.00238043	134.961	157.23	up	1.165	1.39097
ADSL	ILMN_1790757	0.0180217	1409.08	1606.54	up	1.14013	202144_s_at	0.00558344	149.364	182.126	up	1.21935	1.39021
CNOT8	ILMN_1736068	0.0382897	169.098	192.118	up	1.13614	202164_s_at	0.00677507	37.6702	46.078	up	1.2232	1.38972
MRPL48	ILMN_1773369	0.0129287	279.631	332.742	up	1.18993	218281_at	0.00995399	59.1575	69.078	up	1.1677	1.38948
IK	ILMN_1699362	0.00382653	531.012	642.851	up	1.21061	200066_at	0.00177876	158.76	182.214	up	1.14773	1.38946
ITGB5	ILMN_1668374	0.00921016	2224.09	2729.14	up	1.22708	214020_x_at	0.0039013	40.3096	45.622	up	1.13179	1.3888
DHX9	ILMN_1656016	0.0188014	157.411	187.028	up	1.18815	202420_s_at	0.0028736	52.5856	61.465	up	1.16886	1.38878
SPATA5L1	ILMN_1729179	0.00502815	282	340.343	up	1.20689	222163_s_at	0.0204473	36.9794	42.5293	up	1.15008	1.38802
FAIM	ILMN_2351548	0.0299497	124.32	144.973	up	1.16613	220643_s_at	0.00238043	14.9356	17.7743	up	1.19006	1.38777
POLR3C	ILMN_1795678	0.0299497	668.796	765.509	up	1.14461	209382_at	0.00711782	29.4428	35.69	up	1.21218	1.38747
SYNCRIP	ILMN_1727740	0.0389074	785.371	937.944	up	1.19427	217834_s_at	0.0461238	53.2863	61.897	up	1.16159	1.38725
NOP10	ILMN_3240247	0.00824983	4171.04	5152.64	up	1.23534	217962_at	0.0157254	445.158	499.484	up	1.12204	1.38609
DYNC2LI1	ILMN_1811836	0.00334756	156.537	194.906	up	1.24511	203762_s_at	0.0282211	17.2852	19.232	up	1.11263	1.38534
ETF1	ILMN_2222991	0.0250195	246.763	285.633	up	1.15752	201574_at	0.00962698	158.991	190.276	up	1.19677	1.38529
CCDC91	ILMN_1676523	0.0257712	239.516	288.316	up	1.20374	218545_at	0.00177876	22.9224	26.3557	up	1.14978	1.38404
AHSA1	ILMN_1703617	0.00720735	596.498	719.546	up	1.20628	201491_at	0.0039013	137.633	157.882	up	1.14713	1.38376
HDGFRP3	ILMN_1784256	0.02797	109.9	130.221	up	1.1849	216693_x_at	0.00177876	13.9975	16.3413	up	1.16745	1.3833
ATP2B1	ILMN_1813399	0.00382653	114.236	131.133	up	1.14791	215716_s_at	0.00598481	50.5024	60.85	up	1.20489	1.38311
NUP205	ILMN_1673962	0.0172034	484.779	574.319	up	1.1847	212247_at	0.00711782	35.1732	41.0433	up	1.16689	1.38242
EEF1D	ILMN_2408039	0.0120125	3167.87	3930.9	up	1.24087	214394_x_at	0.0139571	2117.65	2359.17	up	1.11405	1.38238
GPN1	ILMN_1772719	0.00334756	776.91	949.661	up	1.22236	209313_at	0.0131221	108.4	122.59	up	1.1309	1.38237
ERCC1	ILMN_1797172	0.00720735	124.91	148.887	up	1.19195	203720_s_at	0.00238043	65.5145	75.9587	up	1.15942	1.38197
PRKD1	ILMN_1785891	0.0129287	127.935	150.42	up	1.17575	205880_at	0.00177876	11.8228	13.8937	up	1.17516	1.3817
MBD2	ILMN_1750395	0.00334756	122.712	139.625	up	1.13783	202484_s_at	0.00177876	250.783	304.254	up	1.21321	1.38043
SEC11A	ILMN_1693490	0.0101637	1941.02	2317.87	up	1.19415	216274_s_at	0.0139571	390.846	451.564	up	1.15535	1.37966
CSNK1D	ILMN_2286870	0.0203928	281.526	336.526	up	1.19536	207945_s_at	0.0297174	47.876	55.2473	up	1.15397	1.37941
TMF1	ILMN_1661142	0.00334756	118.762	147.727	up	1.24388	213024_at	0.0245387	18.9055	20.9627	up	1.10882	1.37924
PANK2	ILMN_2373177	0.00720735	280.76	343.918	up	1.22495	218809_at	0.0151222	86.7475	97.6293	up	1.12544	1.37861
SNRPG	ILMN_1683562	0.00502815	5236.31	6307.19	up	1.20451	205644_s_at	0.00238043	545.639	624.153	up	1.14389	1.37783
SPATS2	ILMN_1746029	0.0138255	159.082	183.823	up	1.15552	218324_s_at	0.00177876	14.7509	17.5787	up	1.19171	1.37704
MPZL1	ILMN_2386008	0.0412713	291.763	350.504	up	1.20133	210087_s_at	0.0396978	17.6713	20.253	up	1.1461	1.37684
POLR2G	ILMN_1748438	0.0172034	1626.56	1888.24	up	1.16088	202306_at	0.00177876	106.038	125.721	up	1.18562	1.37636
UBA3	ILMN_2324157	0.00334756	176.765	216.844	up	1.22674	209115_at	0.033735	106.414	119.394	up	1.12197	1.37636
CEP68	ILMN_1808500	0.00334756	89.9532	103.868	up	1.15469	212677_s_at	0.00995399	20.0573	23.894	up	1.19129	1.37556
ADAM10	ILMN_2148360	0.0306303	113.709	126.407	up	1.11167	202603_at	0.00238043	250.553	309.947	up	1.23705	1.3752
RNF38	ILMN_2353327	0.00921016	113.59	125.283	up	1.10295	218528_s_at	0.00177876	59.5999	74.3103	up	1.24682	1.37518
RBM26	ILMN_1740716	0.011088	184.425	221.246	up	1.19965	218422_s_at	0.0319072	151.093	173.048	up	1.14531	1.37397
RALA	ILMN_1755364	0.0101637	1033.07	1183.93	up	1.14603	214435_x_at	0.0445118	36.2956	43.5117	up	1.19881	1.37388
CGRRF1	ILMN_1681008	0.00334756	243.113	295.999	up	1.21754	204605_at	0.0131221	24.589	27.7413	up	1.1282	1.37363
CAMSAP1	ILMN_1811957	0.0389074	193.55	221.044	up	1.14206	212711_at	0.00177876	14.2098	17.0857	up	1.20238	1.37319
NUP54	ILMN_1771835	0.00615309	187.332	230.079	up	1.22819	218256_s_at	0.0269937	120.973	135.254	up	1.11805	1.37318
NGDN	ILMN_2324998	0.00720735	608.158	718.262	up	1.18104	213794_s_at	0.00517456	132.032	153.362	up	1.16155	1.37184
GNAQ	ILMN_1659923	0.00615309	108.698	133.195	up	1.22536	202615_at	0.0039013	288.628	323.023	up	1.11917	1.37139
LIPT1	ILMN_1717524	0.00921016	164.114	190.465	up	1.16056	205571_at	0.0151222	43.2364	51.0657	up	1.18108	1.37072
SCO2	ILMN_1701621	0.0220129	762.58	930.152	up	1.21974	205241_at	0.0131221	105.75	118.802	up	1.12342	1.37029
SOCS5	ILMN_1785286	0.00502815	117.976	135.274	up	1.14662	209648_x_at	0.00177876	35.0733	41.8797	up	1.19406	1.36913
TSC22D3	ILMN_2276952	0.0442182	98.7626	112.216	up	1.13622	208763_s_at	0.0380361	468.444	564.383	up	1.2048	1.36892
SRI	ILMN_2400219	0.0227685	188.292	228.57	up	1.21391	208920_at	0.0028736	10.7022	12.067	up	1.12752	1.36871
TROVE2	ILMN_1738909	0.0101637	117.576	132.566	up	1.12749	213027_at	0.00962698	72.6669	88.1857	up	1.21356	1.36828
CLNS1A	ILMN_1736814	0.0376856	1549.27	1814.66	up	1.1713	209143_s_at	0.00476033	167.172	195.025	up	1.16661	1.36645
LTA4H	ILMN_1690342	0.011088	1549.77	1871.17	up	1.20739	208771_s_at	0.0243058	191.456	216.53	up	1.13096	1.36551
RABGGTB	ILMN_1790354	0.00382653	977.69	1201.53	up	1.22895	209180_at	0.0288961	65.4746	72.7367	up	1.11091	1.36526
NME2	ILMN_2234873	0.0129287	156.688	184.956	up	1.18041	201268_at	0.00476033	651.493	752.93	up	1.1557	1.3642
PANX1	ILMN_1697817	0.0400617	180.59	212.441	up	1.17637	204715_at	0.0109498	21.0069	24.358	up	1.15953	1.36403
IL27RA	ILMN_1688152	0.0498394	171.134	207.822	up	1.21439	222062_at	0.00238043	11.8836	13.3427	up	1.12278	1.36349
SLC38A6	ILMN_1696622	0.0465097	274.622	330.276	up	1.20266	214830_at	0.0274097	12.9124	14.634	up	1.13333	1.363
GTF2E1	ILMN_1655921	0.00502815	167.458	202.987	up	1.21216	205930_at	0.0197482	40.518	45.5573	up	1.12437	1.36292
IQCB1	ILMN_2316104	0.00334756	138.499	168.432	up	1.21613	211707_s_at	0.00238043	22.8676	25.6173	up	1.12025	1.36236
TRIM32	ILMN_1654737	0.00615309	147.929	176.596	up	1.19379	203846_at	0.00432579	18.408	21.0003	up	1.14083	1.3619
NUP62	ILMN_2323491	0.0406642	146.936	168.352	up	1.14575	202153_s_at	0.0039013	66.9853	79.5993	up	1.18831	1.3615
UBE2N	ILMN_1793651	0.00615309	698.337	851.323	up	1.21907	201524_x_at	0.00711782	256.035	285.931	up	1.11676	1.36141
CASD1	ILMN_2139035	0.00382653	118.384	134.367	up	1.13501	219342_at	0.00517456	21.076	25.2753	up	1.19925	1.36116
CTNNB1	ILMN_1746396	0.00824983	211.534	258.404	up	1.22157	201533_at	0.0404617	305.499	340.257	up	1.11378	1.36056
HNRNPM	ILMN_3269405	0.0376856	1715.56	1968.22	up	1.14727	200072_s_at	0.00177876	193.248	229.069	up	1.18536	1.35994
FIBP	ILMN_2411139	0.0448361	145.267	167.589	up	1.15367	202041_s_at	0.00995399	69.5798	81.998	up	1.17847	1.35957
OGT	ILMN_2364828	0.0339551	212.329	247.601	up	1.16612	207563_s_at	0.021242	49.3984	57.5893	up	1.16581	1.35948
MAEA	ILMN_1689257	0.00382653	102.573	119.399	up	1.16404	207922_s_at	0.00517456	84.962	99.167	up	1.16719	1.35866
DNM1L	ILMN_1685260	0.0250195	194.828	230.434	up	1.18276	203105_s_at	0.0176766	25.5916	29.391	up	1.14846	1.35835
DDX5	ILMN_1805344	0.0306303	4088.53	4909.66	up	1.20084	200033_at	0.00930695	1326.89	1500.14	up	1.13057	1.35763
ZNF200	ILMN_1809951	0.0250195	139.749	164.968	up	1.18046	207338_s_at	0.00432579	19.1336	21.998	up	1.14971	1.35718
SEH1L	ILMN_1708619	0.0345848	269.106	313.043	up	1.16327	221931_s_at	0.0182329	65.0677	75.9003	up	1.16648	1.35694
CSE1L	ILMN_1706238	0.0352058	1062.1	1219.11	up	1.14784	201112_s_at	0.00788142	232.389	274.59	up	1.1816	1.35628
TLE3	ILMN_2234412	0.0339551	102.002	120.34	up	1.17978	212770_at	0.00177876	17.5527	20.1747	up	1.14938	1.35601
POLR3K	ILMN_1801664	0.0211906	196.867	236.539	up	1.20152	218866_s_at	0.0173943	24.4359	27.5733	up	1.12839	1.35578
H2AFV	ILMN_1706784	0.0257712	125.588	141.437	up	1.1262	202487_s_at	0.0028736	123.319	148.402	up	1.2034	1.35527
THYN1	ILMN_2357361	0.0180217	471.731	574.951	up	1.21881	218491_s_at	0.0367593	173.368	192.565	up	1.11073	1.35377
SF3B5	ILMN_1689389	0.00382653	886.906	1082.03	up	1.22	221263_s_at	0.00750251	298.213	330.346	up	1.10775	1.35146
TPRKB	ILMN_2118910	0.00382653	119.657	139.148	up	1.16289	219030_at	0.0323107	69.0571	80.237	up	1.16189	1.35116
MAX	ILMN_2363426	0.00334756	124.366	142.892	up	1.14896	209331_s_at	0.00677507	31.5852	37.1173	up	1.17515	1.3502
SEPHS1	ILMN_1673369	0.00502815	227.999	266.746	up	1.16994	208939_at	0.0109498	43.1413	49.7723	up	1.1537	1.34977
XPOT	ILMN_2188374	0.035838	113.618	131.993	up	1.16173	212160_at	0.0195227	112.037	129.914	up	1.15956	1.34709
PSMD4	ILMN_2344130	0.0264826	1442.33	1711.6	up	1.18669	211609_x_at	0.023445	321.644	365.076	up	1.13503	1.34693
ASAH1	ILMN_1684054	0.00921016	147.411	174.464	up	1.18353	213902_at	0.0199885	93.0339	105.872	up	1.13799	1.34684
CRNKL1	ILMN_1768640	0.00382653	109.815	129.173	up	1.17628	219913_s_at	0.0350933	28.7587	32.9283	up	1.14499	1.34682
ELMO2	ILMN_1778168	0.00720735	103.326	116.836	up	1.13075	55692_at	0.00238043	34.3041	40.7937	up	1.18918	1.34466
BCL10	ILMN_1716446	0.00334756	98.9097	114.454	up	1.15716	205263_at	0.0406386	55.5284	64.4807	up	1.16122	1.34372
EXOSC10	ILMN_1711189	0.0423796	274.02	308.542	up	1.12599	207541_s_at	0.00177876	43.8793	52.3543	up	1.19314	1.34346
COPS2	ILMN_1655827	0.0376856	186.126	219.672	up	1.18023	202467_s_at	0.0204473	211.453	240.417	up	1.13698	1.34189
FUBP1	ILMN_1776552	0.00921016	107.066	122.616	up	1.14523	214093_s_at	0.0432329	42.4467	49.6913	up	1.17068	1.34069
UVRAG	ILMN_1761069	0.0382897	262.152	301.824	up	1.15133	203241_at	0.00177876	34.5814	40.2687	up	1.16446	1.34068
TULP4	ILMN_2337740	0.0155406	119.281	135.185	up	1.13333	218184_at	0.00598481	50.6206	59.86	up	1.18252	1.34019
EEF1A1	ILMN_1343291	0.00334756	30663.6	36321.8	up	1.18453	206559_x_at	0.00177876	6246.9	7062.46	up	1.13055	1.33917
TCEAL4	ILMN_2330341	0.035838	624.837	727.561	up	1.1644	202371_at	0.00341501	192.944	221.618	up	1.14861	1.33744
PDE4D	ILMN_1791483	0.00615309	93.7894	105.098	up	1.12058	204491_at	0.00177876	14.8176	17.6517	up	1.19126	1.3349
KPNA3	ILMN_1708427	0.0188014	436.44	509.38	up	1.16713	221502_at	0.00432579	191.543	219.036	up	1.14354	1.33465
SNX5	ILMN_1709772	0.00615309	380.264	459.358	up	1.208	217792_at	0.0280319	160.543	177.365	up	1.10478	1.33457
MAPKAPK5	ILMN_1699082	0.00502815	238.561	283.953	up	1.19027	212871_at	0.0199885	22.1824	24.8627	up	1.12083	1.33409
WDR47	ILMN_1741869	0.0163831	115.499	128.324	up	1.11104	203855_at	0.00341501	26.7668	32.1383	up	1.20068	1.334
HPSE	ILMN_2092850	0.0345848	118.469	140.347	up	1.18467	219403_s_at	0.00476033	14.3594	16.167	up	1.12588	1.3338
RALY	ILMN_2403994	0.0120125	335.078	399.822	up	1.19322	201271_s_at	0.00598481	48.4977	54.2003	up	1.11759	1.33353
ARHGAP12	ILMN_1753500	0.0195618	317.211	380.774	up	1.20038	207606_s_at	0.0408088	87.8538	97.5883	up	1.1108	1.33339
NUP85	ILMN_1669635	0.0345848	495.372	578.583	up	1.16798	218014_at	0.00894284	59.718	68.163	up	1.14142	1.33315
RAE1	ILMN_1781454	0.0172034	369.303	436.946	up	1.18316	201558_at	0.00930695	108.03	121.712	up	1.12665	1.33301
RNH1	ILMN_1660880	0.045936	328.469	374.074	up	1.13884	206050_s_at	0.00177876	152.396	178.358	up	1.17035	1.33285
KIAA0494	ILMN_1697597	0.0180217	648.674	767.989	up	1.18394	201776_s_at	0.0395406	62.8494	70.744	up	1.12561	1.33265
NID1	ILMN_1674719	0.0172034	158.472	180.616	up	1.13973	202007_at	0.034715	308.298	360.421	up	1.16907	1.33242
CLUAP1	ILMN_1800993	0.0172034	157.361	184.286	up	1.17111	204576_s_at	0.00995399	34.9203	39.7007	up	1.13689	1.33142
PSMB4	ILMN_1737862	0.0220129	2518.43	3017.04	up	1.19798	202243_s_at	0.0456135	607.805	675.47	up	1.11133	1.33135
SNRK	ILMN_1794399	0.0470313	680.211	798.831	up	1.17439	209481_at	0.0348978	139.476	157.909	up	1.13216	1.32959
RYK	ILMN_1769671	0.00502815	640.343	759.636	up	1.18629	216976_s_at	0.0293278	20.5809	23.0547	up	1.1202	1.32889
NOL11	ILMN_1688971	0.0376856	882.594	1033.37	up	1.17084	221970_s_at	0.0376638	117.307	133.085	up	1.13451	1.32832
RECQL	ILMN_2380999	0.00720735	284.97	328.721	up	1.15353	205091_x_at	0.0197482	15.2482	17.547	up	1.15076	1.32743
DNAJB12	ILMN_1781098	0.00334756	134.982	158.816	up	1.17657	202867_s_at	0.0109498	30.1627	33.9963	up	1.1271	1.3261
MLH1	ILMN_1788363	0.0101637	361.243	429.013	up	1.1876	202520_s_at	0.0171502	125.203	139.79	up	1.11651	1.32597
HNRNPH2	ILMN_1781764	0.0101637	135.894	156.369	up	1.15067	201132_at	0.0321018	161.837	186.128	up	1.15009	1.32338
ELOVL1	ILMN_1798123	0.0129287	238.452	275.519	up	1.15545	218028_at	0.0115915	41.0706	46.9773	up	1.14382	1.32162
PDCD10	ILMN_1709396	0.0299497	127.915	142.551	up	1.11442	210907_s_at	0.00995399	163.511	193.878	up	1.18572	1.32139
NCKAP1	ILMN_2409451	0.00921016	121.404	138.915	up	1.14424	207738_s_at	0.00677507	241.082	278.378	up	1.1547	1.32126
MFAP3	ILMN_1708782	0.0306303	164.885	186.246	up	1.12955	213123_at	0.00177876	60.1594	70.3257	up	1.16899	1.32043
GNPTAB	ILMN_1736757	0.0423796	261.692	290.679	up	1.11077	212959_s_at	0.0179598	63.8223	75.857	up	1.18857	1.32022
EIF3K	ILMN_1694057	0.00502815	2379.63	2841.03	up	1.19389	210501_x_at	0.0115915	354.412	391.894	up	1.10576	1.32016
SRP14	ILMN_3251269	0.0376856	1330.41	1523.78	up	1.14535	200007_at	0.00238043	966.741	1113.89	up	1.15221	1.31968
TM9SF1	ILMN_2253300	0.0475681	124.372	139.396	up	1.1208	209149_s_at	0.0238544	40.2221	47.208	up	1.17368	1.31547
PABPC3	ILMN_1718128	0.0313032	163.204	189.631	up	1.16193	208113_x_at	0.00341501	1489.92	1686.67	up	1.13206	1.31537
DNAJB6	ILMN_1793770	0.0257712	619.142	724.666	up	1.17044	209015_s_at	0.0176766	66.545	74.7117	up	1.12272	1.31408
NONO	ILMN_2052790	0.0389074	3784.3	4236.69	up	1.11954	200057_s_at	0.00177876	996.584	1168.85	up	1.17286	1.31307
SPTLC1	ILMN_2274420	0.00824983	105.709	124.483	up	1.1776	202278_s_at	0.0317448	21.489	23.9547	up	1.11474	1.31272
HMGN2	ILMN_1776879	0.0211906	162.829	182.401	up	1.1202	208668_x_at	0.00177876	1105.64	1294.33	up	1.17066	1.31137
MTDH	ILMN_1810838	0.0129287	1461.4	1705.7	up	1.16717	212248_at	0.0122141	249.848	280.007	up	1.12071	1.30806
EML1	ILMN_2411745	0.0242934	128.6	142.093	up	1.10492	204797_s_at	0.00177876	13.2	15.624	up	1.18364	1.30783
PRPF8	ILMN_1738677	0.0370639	1942.02	2238.45	up	1.15264	200000_s_at	0.0282211	225.395	255.686	up	1.13439	1.30754
ZNF7	ILMN_2137066	0.02797	225.391	264.948	up	1.1755	205089_at	0.0197482	28.7991	32.0027	up	1.11124	1.30626
GOLGA7	ILMN_1778673	0.0101637	1540.13	1804.26	up	1.1715	217819_at	0.00711782	213.998	238.374	up	1.11391	1.30494
RASSF1	ILMN_1683239	0.0101637	107.449	119.771	up	1.11467	204346_s_at	0.00861619	28.4583	33.3097	up	1.17047	1.30469
SNAP23	ILMN_1687519	0.0250195	115.579	134.05	up	1.15981	209130_at	0.0102841	259.767	292.07	up	1.12435	1.30403
SCAMP1	ILMN_1729058	0.0242934	121.722	134.58	up	1.10563	212416_at	0.00558344	153.733	181.2	up	1.17867	1.30317
QRICH1	ILMN_1676002	0.011088	619.171	712.255	up	1.15034	209174_s_at	0.00177876	72.1895	81.7607	up	1.13258	1.30285
KDM3B	ILMN_1706539	0.0339551	417.037	469.208	up	1.1251	201643_x_at	0.00177876	114.466	132.426	up	1.1569	1.30163
USP16	ILMN_2397231	0.0203928	531.563	628.747	up	1.18283	218386_x_at	0.0435569	93.6699	103.039	up	1.10002	1.30114
TRAM1	ILMN_1737146	0.0172034	7130.27	8262.66	up	1.15881	201398_s_at	0.0230184	1022.35	1145.59	up	1.12055	1.29851
ZFC3H1	ILMN_1803590	0.0188014	126.592	142.378	up	1.1247	213065_at	0.0166089	60.524	69.8227	up	1.15364	1.2975
RAB28	ILMN_2410864	0.00502815	99.4747	115.816	up	1.16428	209084_s_at	0.00238043	13.697	15.264	up	1.11441	1.29748
BMI1	ILMN_1700915	0.028671	1296.23	1493.34	up	1.15207	202265_at	0.0106171	175.436	197.188	up	1.12399	1.29491
QKI	ILMN_1690476	0.00824983	101.062	113.026	up	1.11837	212265_at	0.0199885	221.781	256.652	up	1.15723	1.29422
HBXIP	ILMN_1795779	0.0155406	97.2415	108.462	up	1.11539	202300_at	0.0122141	194.459	225.364	up	1.15893	1.29266
UFSP2	ILMN_1756311	0.0498394	640.685	712.781	up	1.11253	218449_at	0.00750251	52.7383	61.2217	up	1.16086	1.29149
HSF2	ILMN_1800311	0.00382653	145.625	166.152	up	1.14096	209657_s_at	0.00177876	14.833	16.784	up	1.13153	1.29103
PSEN1	ILMN_1796669	0.011088	122.425	137.973	up	1.12701	203460_s_at	0.0291114	61.2144	70.0917	up	1.14502	1.29044
PSMD9	ILMN_1732767	0.0188014	122.162	137.147	up	1.12266	207805_s_at	0.00432579	91.2562	104.009	up	1.13974	1.27954
MPHOSPH6	ILMN_1781360	0.00824983	150.759	167.622	up	1.11186	203740_at	0.0261105	95.3165	109.551	up	1.14934	1.2779
VAPA	ILMN_1690822	0.0250195	139.221	158.124	up	1.13577	208780_x_at	0.0028736	805.013	904.789	up	1.12394	1.27655
SON	ILMN_1703427	0.0211906	153.571	172.717	up	1.12467	201086_x_at	0.00711782	297.449	337.531	up	1.13475	1.27623
CUL4B	ILMN_1691535	0.0155406	97.9871	113.154	up	1.15479	210257_x_at	0.0240843	17.0322	18.8183	up	1.10487	1.27589
BTF3	ILMN_2245676	0.0155406	136.095	156.566	up	1.15042	214800_x_at	0.0115915	771.68	855.175	up	1.1082	1.27489
POLD3	ILMN_1751773	0.0293306	135.087	153.099	up	1.13334	212836_at	0.0446993	29.3252	32.9657	up	1.12414	1.27403
PPIH	ILMN_1801913	0.0345848	349.872	391.536	up	1.11908	204228_at	0.0219751	63.0872	71.8133	up	1.13832	1.27387
BCR	ILMN_2333146	0.0101637	106.876	118.007	up	1.10416	202315_s_at	0.049623	32.1897	37.0187	up	1.15002	1.2698
RFXANK	ILMN_2399497	0.0370639	143.952	165.084	up	1.1468	202758_s_at	0.0396978	26.4816	29.2653	up	1.10512	1.26735
KBTBD4	ILMN_1687092	0.0146984	225.927	254.198	up	1.12513	218570_at	0.00861619	24.3255	27.3973	up	1.12628	1.26721
TSEN34	ILMN_1673111	0.0418587	709.837	814.134	up	1.14693	218132_s_at	0.0168742	89.4878	98.8467	up	1.10458	1.26688
CNOT6	ILMN_2136177	0.0481086	199.102	225.968	up	1.13493	217970_s_at	0.025033	20.3363	22.699	up	1.11618	1.26679
TMEM168	ILMN_1758679	0.00615309	117.907	130.714	up	1.10862	218962_s_at	0.0195227	80.314	91.7483	up	1.14237	1.26646
HNRNPA1	ILMN_1815882	0.0293306	115.093	130.976	up	1.138	214280_x_at	0.0209697	337.452	375.022	up	1.11134	1.2647
MAFG	ILMN_2412761	0.0272492	113.549	128.323	up	1.13011	204970_s_at	0.0258939	28.9924	32.3417	up	1.11552	1.26066
NCBP2	ILMN_2412564	0.0486709	156.225	175.883	up	1.12583	201521_s_at	0.0157254	17.7078	19.8243	up	1.11952	1.26039
RPL37	ILMN_2191634	0.0180217	109.577	123.176	up	1.1241	200092_s_at	0.00177876	5037.5	5635.96	up	1.1188	1.25765
BCAS2	ILMN_1751760	0.0172034	129.504	144.911	up	1.11897	203053_at	0.0348978	176.879	197.936	up	1.11905	1.25219
DET1	ILMN_1661653	0.0293306	146.361	163.906	up	1.11987	219641_at	0.00476033	35.8751	40.0173	up	1.11546	1.24918
HSPB2	ILMN_1671046	0.0299497	112.263	125.158	up	1.11486	205824_at	0.0173943	17.4364	19.2637	up	1.10479	1.23169
PIBF1	ILMN_1758111	0.0470313	152.472	170.482	up	1.11812	213239_at	0.0299424	26.0138	28.6553	up	1.10154	1.23166
RABGGTA	ILMN_2299221	0.00382653	107.734	119.707	up	1.11113	203573_s_at	0.0232285	23.2611	25.66	up	1.10313	1.22572
ABT1	ILMN_1658083	0.0364574	160.356	177.332	up	1.10586	218405_at	0.0409754	33.7306	37.3033	up	1.10592	1.223
TPT1	ILMN_2094718	0.0138255	34514.1	38137.9	up	1.10499	216520_s_at	0.00432579	6969.98	7700.75	up	1.10485	1.22085
LOC728825	ILMN_1667970	0.0172034	165.901	182.781	up	1.10174	208738_x_at	0.00995399	625.121	688.819	up	1.1019	1.21401
Gene Symbol ID	Singapore HCC cohort						LCI HCC cohort						Multiplied fold change in both cohorts**
	Illumina Microarray Probe ID	Q Value*	R2' Mean***	R1' Mean***	Gene up- or down-regulated in R1' HCC subgroup	Fold change: R2'/R1'	Affymetrix U133A microarray probeset ID	Q Value*	R2' Mean***	R1' Mean***	Gene up- or down-regulated in R1' HCC subgroup	Fold change: R2'/R1'
ENO3	ILMN_1678904	0.011088	4091.79	2186.03	down	1.87179	204483_at	0.00177876	303.594	143.445	down	2.11645	3.96154
IGF1	ILMN_2056087	0.00334756	1466.1	720.237	down	2.03558	211577_s_at	0.00750251	133.783	81.9913	down	1.63168	3.32141
RAB26	ILMN_1790317	0.00824983	551.369	372.774	down	1.4791	50965_at	0.00177876	87.5668	45.0637	down	1.94318	2.87415
MAGT1	ILMN_1721349	0.00334756	10808.6	4945.6	down	2.18549	221553_at	0.0217336	258.231	216.092	down	1.195	2.61167
NAT2	ILMN_1670903	0.00334756	2441.08	1407.76	down	1.73402	206797_at	0.0028736	621.475	414.978	down	1.49761	2.59687
GPR125	ILMN_1787648	0.00824983	416.506	223.307	down	1.86517	210473_s_at	0.0039013	395.295	286.091	down	1.38171	2.57713
PILRB	ILMN_1768754	0.00334756	1148.11	563.79	down	2.03641	220954_s_at	0.00517456	125.805	101.211	down	1.24299	2.53124
ASPSCR1	ILMN_1660749	0.00334756	3554.61	1909.28	down	1.86175	218908_at	0.00177876	55.3048	41.1883	down	1.34273	2.49983
SEC14L2	ILMN_1684211	0.00720735	1148.12	777.691	down	1.47632	204541_at	0.00177876	163.07	96.912	down	1.68266	2.48415
MLXIPL	ILMN_2399919	0.00334756	4538.88	2459.76	down	1.84526	221163_s_at	0.00517456	233.744	175.873	down	1.32905	2.45243
CUX2	ILMN_1669876	0.00720735	1283.85	823.078	down	1.55981	213920_at	0.00177876	259.884	171.669	down	1.51387	2.36134
PROZ	ILMN_1664565	0.0172034	1184.84	777.167	down	1.52456	208034_s_at	0.0039013	252.679	164.125	down	1.53955	2.34713
GPT	ILMN_1795257	0.00334756	3610.26	2041.23	down	1.76867	206709_x_at	0.00238043	52.2079	39.3583	down	1.32648	2.3461
SLCO1B3	ILMN_1687319	0.0203928	1894.84	1188.33	down	1.59454	206354_at	0.0039013	930.399	635.804	down	1.46334	2.33336
ACSF2	ILMN_3236756	0.00334756	1059.89	621.589	down	1.70512	218844_at	0.00177876	196.842	144.754	down	1.35984	2.31869
CYP1A2	ILMN_1683607	0.00615309	15461.4	9791.86	down	1.579	207609_s_at	0.0293278	529.834	361.519	down	1.46558	2.31415
ATP6V0E2	ILMN_1785095	0.0101637	3115.55	2113.1	down	1.4744	213587_s_at	0.00177876	238.178	152.273	down	1.56415	2.30618
PCYOX1	ILMN_2113535	0.00334756	4391.34	2705.52	down	1.62311	203803_at	0.00995399	169.977	120.016	down	1.41629	2.29879
HSD17B7	ILMN_1671661	0.00334756	5251.84	2965.84	down	1.77078	220081_x_at	0.00677507	332.369	256.306	down	1.29677	2.29629
SLC16A10	ILMN_1782938	0.0203928	718.366	461.352	down	1.55709	219915_s_at	0.00558344	56.1727	38.586	down	1.45578	2.26678
ALDH5A1	ILMN_2372403	0.00334756	2311.01	1213.8	down	1.90394	203608_at	0.00517456	764.277	643.469	down	1.18774	2.2614
PRODH2	ILMN_1686259	0.00334756	3554.53	2128.45	down	1.67001	216696_s_at	0.00177876	363.741	268.775	down	1.35333	2.26007
IGFALS	ILMN_2188966	0.0155406	2307.49	1475.93	down	1.56342	215712_s_at	0.0435569	95.6211	66.5143	down	1.4376	2.24757
GBA3	ILMN_2181064	0.00615309	4809.94	3292.43	down	1.46091	219954_s_at	0.00177876	332.346	216.411	down	1.53572	2.24354
CHRD	ILMN_1795582	0.00334756	437.608	248.947	down	1.75784	211248_s_at	0.00177876	77.499	60.744	down	1.27583	2.2427
GHR	ILMN_1775814	0.00334756	6101.45	4158.57	down	1.4672	205498_at	0.00177876	1285.71	855.876	down	1.50221	2.20404
SPANXB1	ILMN_2211030	0.0163831	174.836	88.3122	down	1.97975	220921_at	0.0443113	11.8242	10.6473	down	1.11053	2.19857
NUBPL	ILMN_2048811	0.00334756	3417.98	1773.3	down	1.92747	220176_at	0.0125378	26.8411	23.5967	down	1.1375	2.1925
DMD	ILMN_1761812	0.00334756	300.301	160.669	down	1.86907	203881_s_at	0.0421089	288.392	246.128	down	1.17171	2.19001
GSTZ1	ILMN_1684168	0.00502815	519.414	360.362	down	1.44137	209531_at	0.00177876	387.374	255.04	down	1.51888	2.18926
PIK3R1	ILMN_1760303	0.00334756	2673.74	1615.59	down	1.65496	212239_at	0.0028736	456.122	349.259	down	1.30597	2.16133
PFKFB1	ILMN_1741600	0.0101637	651.21	419.469	down	1.55246	207537_at	0.00238043	112.907	81.16	down	1.39116	2.15973
PAH	ILMN_2218104	0.00382653	4041.02	2462.47	down	1.64104	217583_at	0.00476033	161.153	122.513	down	1.31539	2.15862
CPA4	ILMN_1784294	0.0382897	145.197	74.22	down	1.95631	205832_at	0.0450791	20.6159	18.6967	down	1.10265	2.15712
DLC1	ILMN_1698020	0.0250195	910.988	486.905	down	1.87098	220511_s_at	0.0109498	16.6422	14.4447	down	1.15214	2.15562
FXYD1	ILMN_2345292	0.00615309	1797.96	1137.23	down	1.581	205384_at	0.00177876	598.862	439.319	down	1.36316	2.15517
AKR1D1	ILMN_2157277	0.00334756	25179.1	18642	down	1.35066	207102_at	0.00177876	1858.1	1165.64	down	1.59406	2.15304
AGL	ILMN_2371825	0.00334756	3617.21	2194.02	down	1.64867	203566_s_at	0.0028736	438.525	336.025	down	1.30504	2.15157
GCGR	ILMN_1725311	0.00382653	5440.02	3560.75	down	1.52777	210565_at	0.00177876	95.5178	67.8933	down	1.40688	2.14939
SYNJ2BP	ILMN_1697793	0.00334756	2707.45	1572.84	down	1.72137	219156_at	0.00177876	120.432	96.4513	down	1.24863	2.14935
ENTPD5	ILMN_1745849	0.00502815	1000.34	651.353	down	1.53578	205757_at	0.00177876	647.468	467.25	down	1.3857	2.12813
SEC14L4	ILMN_1742947	0.00334756	743.064	458.936	down	1.6191	216402_at	0.00238043	37.8605	29.0283	down	1.30426	2.11173
LIME1	ILMN_2183687	0.0129287	6647.39	4581.89	down	1.4508	219541_at	0.00238043	182.453	126.267	down	1.44498	2.09637
HAO2	ILMN_1767474	0.0101637	875.913	609.246	down	1.4377	220801_s_at	0.00177876	988.552	678.644	down	1.45666	2.09424
GNAO1	ILMN_1730546	0.00334756	577.256	314.81	down	1.83367	215912_at	0.0282211	19.1409	16.769	down	1.14145	2.09303
TMPRSS6	ILMN_1725014	0.0101637	3058.79	1925.39	down	1.58866	214955_at	0.00711782	244.023	185.407	down	1.31615	2.09091
CYP4F12	ILMN_1809384	0.0394789	2126.27	1425.84	down	1.49124	206539_s_at	0.00177876	263.771	188.896	down	1.39638	2.08233
MTTP	ILMN_1774742	0.00334756	8304.22	4991.52	down	1.66366	205675_at	0.00177876	833.002	668.416	down	1.24623	2.07331
RUNDC3B	ILMN_1808157	0.00334756	1453.97	815.986	down	1.78185	215321_at	0.0380361	72.4314	62.3053	down	1.16252	2.07144
DCXR	ILMN_1681437	0.00334756	16908.2	11548	down	1.46417	217973_at	0.00177876	3087.82	2183.87	down	1.41392	2.07022
PON1	ILMN_1662944	0.00334756	3326.97	1940.39	down	1.71459	206345_s_at	0.00238043	3002.94	2496.5	down	1.20286	2.06241
PKLR	ILMN_2380561	0.0453458	830.188	580.294	down	1.43063	210451_at	0.00962698	90.4831	62.9	down	1.43852	2.058
ACACB	ILMN_1763852	0.00382653	4830.43	2859.3	down	1.68937	214584_x_at	0.00517456	41.4556	34.259	down	1.21006	2.04425
PCYT2	ILMN_1652846	0.00334756	1213.64	750.416	down	1.61729	209577_at	0.00177876	176.433	139.867	down	1.26143	2.0401
SLC22A7	ILMN_2353117	0.0163831	6244.83	4105.06	down	1.52125	221662_s_at	0.00861619	196.538	147.059	down	1.33645	2.03308
RAD54L2	ILMN_3244803	0.00502815	874.654	538.295	down	1.62486	213205_s_at	0.0192902	74.2555	59.3943	down	1.25021	2.03142
LHPP	ILMN_1752199	0.00502815	2174.41	1515.12	down	1.43514	218523_at	0.00238043	64.1162	45.3553	down	1.41364	2.02878
AGPAT2	ILMN_2377430	0.00334756	1882.17	1144.44	down	1.64462	210678_s_at	0.00238043	54.709	44.3707	down	1.233	2.02781
UGT2B28	ILMN_1781859	0.0436039	1395.32	902.307	down	1.5464	211682_x_at	0.00177876	2710.8	2092.72	down	1.29534	2.00311
PNPLA3	ILMN_1691007	0.00334756	172.357	137.244	down	1.25585	220675_s_at	0.00177876	108.581	68.2007	down	1.59208	1.99941
NFIC	ILMN_1675130	0.00334756	1906.8	1132.14	down	1.68424	206929_s_at	0.0323107	153.437	129.525	down	1.18462	1.99518
TCEA2	ILMN_1665526	0.045936	1142.23	765.998	down	1.49116	203919_at	0.0173943	124.113	92.994	down	1.33464	1.99016
DPYS	ILMN_1749324	0.00720735	10373.6	7357.74	down	1.40989	206065_s_at	0.00177876	2092.81	1482.77	down	1.41142	1.98995
JMJD5	ILMN_1657838	0.0235754	831.204	580.494	down	1.43189	220070_at	0.00637373	93.9902	67.8033	down	1.38622	1.98491
FTCD	ILMN_1679646	0.0352058	2094.54	1476.7	down	1.41839	220604_x_at	0.00177876	848.876	610.085	down	1.39141	1.97356
ADRA1A	ILMN_1709167	0.00720735	364.047	263.206	down	1.38313	211489_at	0.03271	89.6906	62.9813	down	1.42408	1.96969
SLC6A12	ILMN_1780831	0.00720735	1806.73	1225.01	down	1.47488	206058_at	0.00238043	100.071	75.019	down	1.33394	1.9674
ALDH7A1	ILMN_1687508	0.00334756	5732.72	3495.89	down	1.63985	213591_at	0.00861619	22.4914	18.78	down	1.19763	1.96392
LCAT	ILMN_1815102	0.011088	1774.83	1281.52	down	1.38495	204428_s_at	0.00177876	364.481	257.282	down	1.41666	1.962
ECHDC2	ILMN_1671568	0.00334756	14010.9	9607.97	down	1.45826	218552_at	0.00341501	2876.9	2141.6	down	1.34334	1.95893
ATF5	ILMN_1669113	0.0220129	13482.3	9048.23	down	1.49005	204998_s_at	0.021492	827.552	629.646	down	1.31431	1.95839
CPEB3	ILMN_2171783	0.00615309	211.158	161.655	down	1.30623	205773_at	0.00711782	61.3054	40.909	down	1.49858	1.95749
ALPP	ILMN_1693789	0.00334756	7526.57	4251.89	down	1.77017	204664_at	0.00177876	12.0699	10.9343	down	1.10385	1.95401
SLC2A4RG	ILMN_1740430	0.011088	682.416	472.252	down	1.44502	218494_s_at	0.00238043	196.978	145.985	down	1.34931	1.94978
C9	ILMN_1767831	0.00334756	9604.17	5813.8	down	1.65196	206727_at	0.0464313	2217.68	1881.77	down	1.17851	1.94685
SORD	ILMN_2285375	0.00334756	3459.02	2236.81	down	1.5464	201562_s_at	0.0207016	502.748	399.75	down	1.25766	1.94485
UPF3A	ILMN_1671742	0.00334756	573.12	328.121	down	1.74668	217596_at	0.0354351	15.0448	13.512	down	1.11344	1.94482
ESRRG	ILMN_1661994	0.00334756	210.541	132.691	down	1.5867	207981_s_at	0.0028736	13.6491	11.1647	down	1.22253	1.93979
F9	ILMN_1810651	0.00382653	9733.56	6570.04	down	1.48151	207218_at	0.00177876	4562.66	3484.78	down	1.30931	1.93975
EVI5	ILMN_1746314	0.00334756	1402.51	816.224	down	1.71829	209717_at	0.0363865	76.7024	68.0017	down	1.12795	1.93814
SLC38A4	ILMN_1794890	0.00334756	5035.4	3200.78	down	1.57318	220786_s_at	0.0154146	1455.43	1182.58	down	1.23072	1.93615
SIGIRR	ILMN_1807981	0.0180217	1817.09	1270.94	down	1.42972	218921_at	0.00930695	184.596	136.355	down	1.35379	1.93553
CAT	ILMN_2151739	0.00334756	6009.94	3704.63	down	1.62228	201432_at	0.01128	4266.7	3586.7	down	1.18959	1.92984
ALDH8A1	ILMN_2365176	0.00334756	3461.26	2334.58	down	1.48261	220148_at	0.00177876	1801.83	1386.61	down	1.29945	1.92657
ACSM2A	ILMN_1809623	0.0498394	2746.2	1984.82	down	1.3836	214069_at	0.00177876	1172.91	843.36	down	1.39076	1.92426
TRPV1	ILMN_1813568	0.00615309	247.801	164.232	down	1.50885	219632_s_at	0.0102841	62.9254	49.4093	down	1.27355	1.9216
FOXA2	ILMN_1668052	0.00334756	6023.76	4195.93	down	1.43562	210103_s_at	0.00677507	156.593	117.285	down	1.33515	1.91677
CAPN3	ILMN_2332691	0.0188014	213.607	147.928	down	1.44399	214475_x_at	0.021492	55.4116	41.7717	down	1.32654	1.91551
TTC38	ILMN_2059886	0.00334756	5248.23	3233.02	down	1.62332	218272_at	0.00894284	403.582	343.383	down	1.17531	1.90791
EXPH5	ILMN_1712066	0.0313032	288.484	221.016	down	1.30526	214734_at	0.00238043	59.2469	40.5407	down	1.46142	1.90754
RAB33B	ILMN_1727738	0.00334756	964.357	594.442	down	1.62229	221014_s_at	0.00788142	31.5814	26.879	down	1.17495	1.9061
SLC22A1	ILMN_1715742	0.0418587	4178.17	3218.32	down	1.29825	207201_s_at	0.00177876	1696.45	1159.57	down	1.463	1.89933
COBLL1	ILMN_1761260	0.00334756	8454.98	5373.2	down	1.57355	203642_s_at	0.00238043	668.648	554.232	down	1.20644	1.89839
GCAT	ILMN_1724437	0.00334756	1646.27	1154.61	down	1.42582	36475_at	0.0039013	111.605	84.1003	down	1.32704	1.89213
SLC17A9	ILMN_1785405	0.00921016	516.472	342.115	down	1.50964	219559_at	0.00432579	206.207	164.666	down	1.25227	1.89049
AZGP1	ILMN_1797154	0.00334756	8457.35	5342.55	down	1.58302	209309_at	0.00177876	4466.66	3744.18	down	1.19296	1.88848
RDH16	ILMN_1810000	0.0220129	13589	9923.16	down	1.36942	206753_at	0.00177876	1099.68	799.321	down	1.37576	1.884
ACSL1	ILMN_1684585	0.00334756	9776.09	6720.95	down	1.45457	207275_s_at	0.00711782	1485.96	1150.1	down	1.29203	1.87935
ENPP1	ILMN_1700888	0.00382653	896.705	624.953	down	1.43484	205066_s_at	0.0248123	512.989	391.874	down	1.30907	1.87829
SERPINF2	ILMN_1740005	0.00334756	14470.4	9514.32	down	1.5209	205075_at	0.00177876	856.881	693.923	down	1.23484	1.87807
LASS4	ILMN_1748057	0.00334756	427.167	294.109	down	1.45241	218922_s_at	0.00177876	43.043	33.3117	down	1.29213	1.8767
ADH1B	ILMN_1811598	0.00334756	7763.82	5056.34	down	1.53546	209613_s_at	0.00238043	4575.31	3750.26	down	1.22	1.87326
CPOX	ILMN_3240389	0.00334756	1000.59	632.123	down	1.58291	204172_at	0.0168742	95.2715	80.77	down	1.17954	1.86711
MYO18A	ILMN_1780560	0.00334756	514.702	339.704	down	1.51515	202039_at	0.0039013	236.132	191.659	down	1.23204	1.86673
NELF	ILMN_1665095	0.00334756	590.246	372.994	down	1.58245	221214_s_at	0.0179598	33.8153	28.668	down	1.17955	1.86658
HYAL1	ILMN_1739813	0.00334756	11032.2	7685.62	down	1.43543	210619_s_at	0.00177876	934.25	719.566	down	1.29835	1.8637
DBT	ILMN_1714990	0.00334756	4247.75	2761.84	down	1.53802	205371_s_at	0.0299424	22.9026	18.9557	down	1.20822	1.85826
NDRG2	ILMN_1670535	0.00334756	2206.84	1454.23	down	1.51753	206453_s_at	0.00238043	812.997	664.232	down	1.22397	1.8574
IL17RC	ILMN_1798790	0.00334756	447.471	299.03	down	1.49641	64440_at	0.0352687	60.8629	49.301	down	1.23452	1.84734
HGFAC	ILMN_1701468	0.0423796	5571.44	3646.72	down	1.52779	207027_at	0.0309551	362.524	301.177	down	1.20369	1.83899
KCNMA1	ILMN_2297765	0.00615309	645.964	415.617	down	1.55423	221583_s_at	0.00962698	14.287	12.1123	down	1.17954	1.83328
HOOK1	ILMN_1741406	0.00334756	1908.29	1312.26	down	1.4542	219976_at	0.0157254	65.6324	52.1183	down	1.2593	1.83127
TBL1X	ILMN_1744795	0.00382653	1168.81	757.561	down	1.54285	213400_s_at	0.0265482	279.351	235.518	down	1.18611	1.83
PPP2R1B	ILMN_1779841	0.028671	695.984	462.214	down	1.50576	202886_s_at	0.0343087	190.327	157.424	down	1.20901	1.82048
CYP39A1	ILMN_2175220	0.00382653	550.238	402.048	down	1.36859	220432_s_at	0.00711782	317.871	239.121	down	1.32933	1.81931
ABAT	ILMN_2404407	0.011088	1767.19	1166.99	down	1.51432	209460_at	0.00825687	3001.92	2503.11	down	1.19927	1.81609
NAT8B	ILMN_1691264	0.0172034	1789.23	1089.62	down	1.64207	206964_at	0.0166089	11.9732	10.8317	down	1.10539	1.81512
OVGP1	ILMN_1734542	0.0129287	735.652	474.391	down	1.55073	205432_at	0.0459691	46.3001	39.6713	down	1.16709	1.80984
ACSL5	ILMN_1705247	0.00502815	4089.34	2872.22	down	1.42376	218322_s_at	0.0039013	562.595	443.081	down	1.26973	1.80779
ACP2	ILMN_2104830	0.0120125	1693.61	1301.14	down	1.30164	202767_at	0.00177876	202.598	146.199	down	1.38577	1.80376
SS18L1	ILMN_1676625	0.011088	1270.75	890.708	down	1.42667	213140_s_at	0.00177876	337.249	266.881	down	1.26367	1.80283
PTMS	ILMN_1721046	0.00334756	3491.41	2407.72	down	1.45009	218045_x_at	0.0252656	175.275	141.246	down	1.24092	1.79944
DST	ILMN_2287157	0.00921016	246.863	160.781	down	1.5354	216918_s_at	0.0119065	34.523	29.5027	down	1.17017	1.79667
PER3	ILMN_1660986	0.0250195	353.747	265.822	down	1.33077	221045_s_at	0.0106171	65.7624	48.7417	down	1.3492	1.79548
ARHGEF10L	ILMN_1727205	0.00334756	314.637	218.837	down	1.43777	221656_s_at	0.00238043	200.58	160.832	down	1.24714	1.79311
IQGAP2	ILMN_1769433	0.00334756	3623.84	2368.38	down	1.53009	203474_at	0.00788142	754.755	644.6	down	1.17089	1.79157
SLC43A1	ILMN_1780924	0.00334756	557.298	381.691	down	1.46008	204394_at	0.00517456	221.269	180.46	down	1.22614	1.79025
DGAT1	ILMN_1704091	0.0481086	639.759	465.706	down	1.37374	203669_s_at	0.0028736	60.3556	46.34	down	1.30245	1.78923
RFNG	ILMN_1802603	0.00382653	2658.48	1910.5	down	1.39151	212968_at	0.00177876	96.799	75.6263	down	1.27996	1.78109
ALDH6A1	ILMN_2096985	0.0146984	4690.3	3443.71	down	1.36199	221590_s_at	0.0243058	444.8	340.263	down	1.30722	1.78042
LYRM1	ILMN_1749244	0.00334756	4866.06	3518.03	down	1.38318	203897_at	0.00177876	482.293	375.148	down	1.28561	1.77822
BLCAP	ILMN_1675612	0.00334756	1501.3	937.325	down	1.60168	201032_at	0.01128	381.404	343.575	down	1.1101	1.77803
SPHK2	ILMN_1729281	0.00334756	1376.99	898.285	down	1.53291	40273_at	0.0493434	55.1282	47.575	down	1.15876	1.77628
ALDH4A1	ILMN_1696099	0.0235754	1910.78	1510.86	down	1.2647	211552_s_at	0.00177876	176.359	125.712	down	1.40288	1.77423
BHMT2	ILMN_2070521	0.00382653	1810.53	1264.32	down	1.43202	219902_at	0.00238043	1547.64	1250.84	down	1.23728	1.77181
GAS2	ILMN_1804569	0.0155406	1139.07	783.986	down	1.45292	205848_at	0.0217336	237.468	194.796	down	1.21906	1.77119
GPRC5C	ILMN_2352090	0.011088	2954.72	2187.33	down	1.35084	219327_s_at	0.00177876	227.003	173.399	down	1.30914	1.76843
RDH11	ILMN_1768719	0.00921016	6224.56	4033.53	down	1.5432	217776_at	0.030124	620.069	542.651	down	1.14267	1.76336
AR	ILMN_1767351	0.0332766	1335.38	953.303	down	1.40079	211621_at	0.00238043	40.881	32.5233	down	1.25697	1.76076
LECT2	ILMN_1717557	0.0423796	5940.73	4119.69	down	1.44203	207409_at	0.00517456	3057.64	2504.82	down	1.22071	1.7603
F7	ILMN_2358265	0.00334756	432.597	311.969	down	1.38666	207300_s_at	0.0028736	754.566	595.37	down	1.26739	1.75745
RBP4	ILMN_1814719	0.00382653	18373.3	14093.1	down	1.30371	222049_s_at	0.00177876	47.7913	35.5537	down	1.3442	1.75245
BHMT	ILMN_1656638	0.00720735	16208.4	12063.4	down	1.3436	206119_at	0.0028736	3067.23	2355.85	down	1.30196	1.74932
ECHS1	ILMN_1718132	0.00382653	14475.3	11009.9	down	1.31475	201135_at	0.00177876	2897.77	2180.78	down	1.32878	1.74701
SLC25A38	ILMN_1781231	0.00334756	546.073	391.839	down	1.39361	217961_at	0.0122141	92.0257	73.4303	down	1.25324	1.74653
WWOX	ILMN_2415776	0.00334756	227.595	155.988	down	1.45905	219077_s_at	0.0028736	87.2462	73.028	down	1.1947	1.74312
BLVRB	ILMN_1797793	0.00334756	1884.29	1236.56	down	1.52382	202201_at	0.0426554	519.284	454.341	down	1.14294	1.74163
MAP2K3	ILMN_1790534	0.00720735	1756.44	1282.49	down	1.36955	215498_s_at	0.0265482	119.056	93.8843	down	1.26812	1.73675
FAM184A	ILMN_1696699	0.0146984	321.633	237.668	down	1.35329	220150_s_at	0.0028736	31.3005	24.3927	down	1.28319	1.73652
SEPX1	ILMN_1719661	0.00502815	5166.87	4002.58	down	1.29089	217977_at	0.00177876	632.677	470.961	down	1.34337	1.73414
XPNPEP3	ILMN_2054928	0.00334756	19428.5	14102	down	1.37771	220020_at	0.00861619	41.5999	33.149	down	1.25494	1.72894
FAHD2A	ILMN_2102951	0.00921016	977.147	707.688	down	1.38076	218504_at	0.00962698	204.995	164.001	down	1.24996	1.7259
PRKAG2	ILMN_2387919	0.00382653	384.871	300.209	down	1.28201	215231_at	0.00930695	27.6895	20.5897	down	1.34482	1.72408
SLC25A13	ILMN_1668012	0.00334756	3537.12	2506.59	down	1.41113	203775_at	0.00177876	458.695	375.586	down	1.22128	1.72338
SLC19A3	ILMN_1716359	0.0264826	1127.18	868.556	down	1.29776	220736_at	0.00558344	33.6293	25.4073	down	1.3236	1.71772
MAT1A	ILMN_1767657	0.00824983	6828.98	4885.28	down	1.39787	205813_s_at	0.00177876	2503.5	2038.42	down	1.22816	1.7168
SKIV2L	ILMN_1666512	0.00334756	1186.44	819.263	down	1.44818	203727_at	0.00238043	134.339	113.658	down	1.18195	1.71168
ARNT	ILMN_1762582	0.00334756	431.756	281.313	down	1.53479	218222_x_at	0.0265482	24.965	22.4757	down	1.11076	1.70478
AMT	ILMN_1665331	0.00334756	2193.49	1554.63	down	1.41094	204294_at	0.0136788	415.173	343.803	down	1.20759	1.70384
ABCG5	ILMN_1716592	0.00334756	371.981	260.081	down	1.43025	220383_at	0.00341501	1034.51	868.805	down	1.19073	1.70304
GPER	ILMN_2384056	0.0412713	2106.08	1377	down	1.52947	211829_s_at	0.0406386	15.5196	13.958	down	1.11188	1.70059
KCNH6	ILMN_2235785	0.00334756	17328.5	11336.7	down	1.52853	211045_s_at	0.0122141	13.8623	12.4637	down	1.11221	1.70005
GPD1	ILMN_1764175	0.00720735	428.484	326.917	down	1.31068	204997_at	0.0257052	56.2941	43.417	down	1.29659	1.69942
TAF6L	ILMN_1727281	0.00334756	1120.81	730.041	down	1.53526	213211_s_at	0.00476033	14.1405	12.7797	down	1.10648	1.69874
PCSK6	ILMN_1802550	0.00382653	357.338	249.9	down	1.42992	211262_at	0.0329028	19.7301	16.6177	down	1.18729	1.69774
SLC28A1	ILMN_1815165	0.00502815	192.999	150.057	down	1.28617	207560_at	0.0145566	52.492	39.7823	down	1.31948	1.69708
SRRM2	ILMN_1734602	0.00334756	2926.49	1993.66	down	1.4679	207435_s_at	0.0343087	137.963	119.593	down	1.1536	1.69336
GCDH	ILMN_2296843	0.00382653	1916.48	1412.38	down	1.35692	208369_s_at	0.0395406	183.078	146.762	down	1.24745	1.69268
RBBP9	ILMN_1786050	0.00334756	1001.71	712.487	down	1.40594	221440_s_at	0.00177876	14.8977	12.397	down	1.20172	1.68954
RAB17	ILMN_2052373	0.00502815	4804.86	3487.34	down	1.3778	218931_at	0.00517456	337.394	275.686	down	1.22383	1.68619
LIPG	ILMN_1689037	0.0332766	501.181	371.86	down	1.34777	219181_at	0.028457	157.75	126.962	down	1.2425	1.6746
SNRNP70	ILMN_1732053	0.00382653	2344.5	1578.07	down	1.48567	213121_at	0.0311328	21.944	19.4883	down	1.12601	1.67287
FAM13A	ILMN_2401253	0.0453458	325.416	256.116	down	1.27058	202972_s_at	0.0252656	158.068	120.119	down	1.31593	1.672
DHTKD1	ILMN_1664369	0.00334756	1172.25	847.678	down	1.38289	209916_at	0.00995399	541.489	449.005	down	1.20598	1.66774
BNIP3	ILMN_1724658	0.00334756	8675.13	5855.26	down	1.48159	201848_s_at	0.0421089	459.634	408.731	down	1.12454	1.66611
AFM	ILMN_1777797	0.00824983	19655.1	14846.2	down	1.32392	206840_at	0.00750251	1043.45	829.242	down	1.25831	1.6659
OGDHL	ILMN_1714577	0.0146984	2078.28	1590.2	down	1.30693	219277_s_at	0.00177876	390.385	306.887	down	1.27208	1.66252
SERPINA5	ILMN_1759910	0.00502815	8038.95	5821.62	down	1.38088	209443_at	0.00788142	1328.59	1103.63	down	1.20383	1.66235
HRSP12	ILMN_2057220	0.0211906	2160	1575.14	down	1.3713	203790_s_at	0.0128387	2534.58	2095.16	down	1.20973	1.65891
BSDC1	ILMN_1734483	0.00334756	2678.31	1794.45	down	1.49256	218004_at	0.0133925	67.7776	61.053	down	1.11014	1.65695
A1CF	ILMN_2383229	0.00334756	7343.04	5210.14	down	1.40937	220951_s_at	0.0401001	1390.14	1183.54	down	1.17456	1.6554
NOL4	ILMN_2087629	0.00502815	176.891	133.836	down	1.3217	206045_s_at	0.00238043	14.5423	11.6537	down	1.24787	1.64931
ST3GAL6	ILMN_1781560	0.0101637	1194.08	916.213	down	1.30328	210942_s_at	0.0190357	165.821	131.076	down	1.26507	1.64875
TSPAN9	ILMN_1729453	0.00334756	4544.41	3207.2	down	1.41694	220968_s_at	0.0133925	61.8277	53.1417	down	1.16345	1.64854
DHCR24	ILMN_1725510	0.00334756	5211.92	3855.2	down	1.35192	200862_at	0.00177876	1650.99	1354.49	down	1.2189	1.64786
MTSS1	ILMN_2073289	0.00334756	5186.97	3557.45	down	1.45806	203036_s_at	0.0488046	37.5575	33.2527	down	1.12946	1.64681
CYP3A4	ILMN_1772206	0.0293306	13889.6	9788.49	down	1.41897	205999_x_at	0.0389747	5865.98	5055.93	down	1.16022	1.64631
VRK3	ILMN_1771697	0.00502815	1288.05	895.102	down	1.439	218022_at	0.0345177	115.962	101.529	down	1.14216	1.64357
CTAGE5	ILMN_1690880	0.0188014	183.403	135.023	down	1.35831	204055_s_at	0.0272166	32.5883	26.9527	down	1.20909	1.64233
SERPINA10	ILMN_1793628	0.00382653	5008.28	3622.8	down	1.38243	220626_at	0.0115915	1171.24	985.914	down	1.18797	1.64229
SULT1A1	ILMN_1656900	0.0448361	2476.66	1961.03	down	1.26294	203615_x_at	0.0402813	1011.37	778.062	down	1.29986	1.64165
CDO1	ILMN_2234187	0.00334756	7745.66	5556.93	down	1.39387	204154_at	0.00238043	1637.87	1394.18	down	1.17479	1.63751
PARP6	ILMN_1771832	0.00334756	309.422	217.784	down	1.42077	219639_x_at	0.036236	79.6914	69.1437	down	1.15255	1.63751
ASL	ILMN_2379393	0.0492527	766.669	555.312	down	1.38061	204608_at	0.0136788	982.307	828.66	down	1.18542	1.6366
ABHD6	ILMN_1706344	0.0129287	1645.35	1332.09	down	1.23516	221679_s_at	0.0263532	43.6634	32.975	down	1.32414	1.63552
HSD17B3	ILMN_1765954	0.0188014	179.573	139.333	down	1.2888	206985_at	0.0297174	30.4795	24.0197	down	1.26894	1.63542
SLC25A20	ILMN_1783060	0.0120125	276.435	197.361	down	1.40066	203658_at	0.036236	433.028	371.13	down	1.16678	1.63427
OGFR	ILMN_1728224	0.00334756	726.267	515.056	down	1.41008	210443_x_at	0.0311328	59.5519	51.4217	down	1.15811	1.63302
MST1	ILMN_1707464	0.00334756	13668.7	10111	down	1.35186	216320_x_at	0.00750251	2045.51	1694.02	down	1.20749	1.63236
DOK4	ILMN_1774261	0.0138255	377.839	283.816	down	1.33128	209691_s_at	0.00432579	56.0128	45.7513	down	1.22429	1.62987
POLE	ILMN_1728199	0.00334756	380.206	274.604	down	1.38456	216026_s_at	0.0225193	41.5993	35.37	down	1.17612	1.62841
SMO	ILMN_1782098	0.0220129	370.813	269.616	down	1.37534	218629_at	0.0128387	28.7551	24.3227	down	1.18223	1.62597
NINL	ILMN_1789094	0.00382653	226.913	171.168	down	1.32568	207705_s_at	0.0369263	82.391	67.265	down	1.22487	1.62378
PROC	ILMN_1687721	0.0129287	5829.18	4301.6	down	1.35512	206259_at	0.00238043	1441.88	1203.42	down	1.19815	1.62363
CPPED1	ILMN_1662865	0.0180217	199.366	163.909	down	1.21632	218610_s_at	0.00177876	33.5769	25.215	down	1.33162	1.61969
SLC25A11	ILMN_1664168	0.00334756	596.785	409.276	down	1.45815	209003_at	0.0286699	73.7781	66.4897	down	1.10962	1.61799
HSD17B12	ILMN_2094106	0.00334756	7317.41	5009.09	down	1.46083	217869_at	0.0195227	600.337	543.049	down	1.10549	1.61493
TRIM25	ILMN_1813625	0.0227685	232.681	171.817	down	1.35424	206911_at	0.00177876	23.0243	19.3263	down	1.19134	1.61336
GCLC	ILMN_2215194	0.0272492	186.686	148.276	down	1.25905	202923_s_at	0.00177876	573.684	448.259	down	1.2798	1.61134
KLKB1	ILMN_1800468	0.0423796	4822.8	3883.14	down	1.24199	206541_at	0.0028736	859.659	663.44	down	1.29576	1.60932
ASGR2	ILMN_1694966	0.00334756	8800.3	6218.91	down	1.41509	206130_s_at	0.00894284	2827.74	2486.65	down	1.13717	1.60919
ABCA5	ILMN_1784176	0.0227685	284.971	206.024	down	1.3832	213353_at	0.0238544	224.386	193.004	down	1.1626	1.6081
SULT2A1	ILMN_1692983	0.0370639	17542.5	13655.3	down	1.28466	206293_at	0.00177876	1240.59	991.306	down	1.25147	1.60772
NRXN2	ILMN_1738684	0.0430096	273.682	188.973	down	1.44826	209982_s_at	0.0204473	14.8651	13.4233	down	1.1074	1.60381
POLH	ILMN_2136576	0.00382653	154.916	129.874	down	1.19282	219380_x_at	0.00995399	41.6538	31.0407	down	1.34191	1.60065
GCNT2	ILMN_1680390	0.00382653	568.343	399.034	down	1.4243	211020_at	0.00238043	12.909	11.4917	down	1.12333	1.59996
MYO1B	ILMN_1797585	0.00382653	1895.46	1336.85	down	1.41786	212364_at	0.0329028	484.305	429.428	down	1.12779	1.59904
PEX11A	ILMN_1690695	0.00615309	989.909	728.729	down	1.3584	205161_s_at	0.0408088	37.7501	32.1063	down	1.17578	1.59719
SLC10A1	ILMN_1776112	0.0394789	8375.46	6523.61	down	1.28387	207185_at	0.00177876	2398.18	1929.65	down	1.2428	1.5956
PARP3	ILMN_2397954	0.00334756	1179.13	856.525	down	1.37665	209940_at	0.00637373	23.053	19.8933	down	1.15883	1.5953
NNT	ILMN_2336647	0.0470313	1525.61	1134.87	down	1.3443	202783_at	0.0269937	365.014	307.801	down	1.18588	1.59418
PABPN1	ILMN_1759154	0.00502815	954.477	734.285	down	1.29987	213046_at	0.00341501	61.3123	50.024	down	1.22566	1.5932
PXMP4	ILMN_1771728	0.00382653	243.632	174.178	down	1.39875	219428_s_at	0.0288961	69.2511	60.8697	down	1.13769	1.59135
MVK	ILMN_1786310	0.00502815	390.688	295.843	down	1.32059	204056_s_at	0.00995399	29.3109	24.3353	down	1.20446	1.5906
IBTK	ILMN_1675669	0.00382653	1568.05	1160.95	down	1.35066	210970_s_at	0.00238043	319.276	271.392	down	1.17644	1.58897
COL18A1	ILMN_1806733	0.00382653	5160.19	3631.76	down	1.42085	209081_s_at	0.0374779	1223.39	1094.13	down	1.11814	1.58871
SLC2A2	ILMN_1755720	0.00334756	11864.3	9117.27	down	1.3013	206535_at	0.00177876	1864.88	1528.09	down	1.2204	1.58811
EPN1	ILMN_1772981	0.00334756	5856.5	4410.98	down	1.32771	221141_x_at	0.00517456	26.4555	22.1753	down	1.19301	1.58397
C8A	ILMN_1710606	0.00615309	16734.9	13147.3	down	1.27288	206305_s_at	0.00177876	1742.71	1400.72	down	1.24415	1.58366
ABCC3	ILMN_1677814	0.0101637	3392.61	2547.18	down	1.33191	209641_s_at	0.0352687	254.829	214.325	down	1.18898	1.58361
CRYZ	ILMN_1672389	0.00334756	8130.46	5967.03	down	1.36257	202950_at	0.0028736	1306.92	1125.5	down	1.16119	1.5822
SPG7	ILMN_1754529	0.00382653	2199.78	1575.48	down	1.39626	214494_s_at	0.00711782	307.831	271.785	down	1.13263	1.58144
IGFBP4	ILMN_1665865	0.00334756	10315.2	7212.87	down	1.43011	201508_at	0.0263532	1620.31	1466.3	down	1.10503	1.58032
AGXT	ILMN_1709796	0.00382653	23444.2	17388.8	down	1.34824	210327_s_at	0.0106171	4442.66	3790.47	down	1.17206	1.58022
FAAH	ILMN_1810915	0.00334756	591.991	439.221	down	1.34782	204231_s_at	0.0236464	55.8316	47.6237	down	1.17235	1.58012
PRRG4	ILMN_1661809	0.00382653	293.711	231.816	down	1.267	207291_at	0.00711782	59.2076	47.552	down	1.24511	1.57756
PSMD12	ILMN_1691428	0.00334756	18278.6	13208.4	down	1.38386	202353_s_at	0.0321018	171.72	150.878	down	1.13814	1.57502
SMARCA2	ILMN_1791702	0.00334756	1940.19	1383.35	down	1.40253	217707_x_at	0.0401001	166.14	148.049	down	1.1222	1.57391
PLD1	ILMN_1719696	0.0120125	991.75	734.713	down	1.34985	205203_at	0.00788142	37.9718	32.5773	down	1.16559	1.57337
APOL2	ILMN_2325337	0.00334756	449.716	333.026	down	1.35039	221013_s_at	0.0464313	34.5213	29.6423	down	1.16459	1.57266
SUOX	ILMN_2383455	0.0376856	568.692	476.136	down	1.19439	204067_at	0.00177876	281.004	213.646	down	1.31528	1.57095
SIL1	ILMN_2399392	0.00615309	1526.51	1163.89	down	1.31156	218436_at	0.00341501	132.061	110.427	down	1.19591	1.5685
CCDC28A	ILMN_1798659	0.00334756	2014.84	1465.46	down	1.37489	209479_at	0.00598481	220.663	193.891	down	1.13808	1.56473
MAOA	ILMN_1663640	0.0272492	5017.89	3859.16	down	1.30025	204388_s_at	0.00995399	402.156	334.339	down	1.20284	1.564
CRY2	ILMN_1796180	0.011088	1721.34	1240.38	down	1.38775	212695_at	0.049623	110.185	97.8017	down	1.12662	1.56346
GFOD2	ILMN_1744006	0.00334756	756.979	541.461	down	1.39803	221028_s_at	0.0317448	29.8441	26.6937	down	1.11802	1.56303
HMGCL	ILMN_2122420	0.00334756	2361.2	1789.88	down	1.3192	202772_at	0.00517456	719.205	607.478	down	1.18392	1.56182
ACAD10	ILMN_1687303	0.0163831	672.111	509.337	down	1.31958	219986_s_at	0.00861619	35.8599	30.3537	down	1.1814	1.55896
GRB14	ILMN_1764749	0.0101637	117.67	106.747	down	1.10233	206204_at	0.00177876	420.442	297.36	down	1.41392	1.5586
CCS	ILMN_1766797	0.0163831	801.114	617.243	down	1.29789	203522_at	0.00558344	153.88	128.151	down	1.20077	1.55847
ITIH4	ILMN_1718525	0.0188014	866.464	630.372	down	1.37453	206287_s_at	0.00598481	5355.63	4738.87	down	1.13015	1.55342
HAO1	ILMN_2211546	0.0370639	6746.51	5418.07	down	1.24519	220224_at	0.00177876	1359.41	1089.76	down	1.24744	1.5533
HDAC6	ILMN_1798546	0.00615309	1436.51	1059.88	down	1.35535	206846_s_at	0.0354351	284.546	248.894	down	1.14324	1.54949
RNF128	ILMN_1775742	0.00334756	1766.51	1340.84	down	1.31747	219263_at	0.00177876	961.527	817.714	down	1.17587	1.54917
HAGH	ILMN_1772731	0.0492527	7284.22	5961.42	down	1.22189	205012_s_at	0.00177876	574.483	453.53	down	1.26669	1.54776
FBXO17	ILMN_2368535	0.0430096	358.708	283.958	down	1.26324	220233_at	0.0297174	138.919	113.504	down	1.22392	1.5461
CBS	ILMN_1804735	0.0326086	6926.28	5361.45	down	1.29187	212816_s_at	0.0261105	697.308	582.653	down	1.19678	1.54608
CEP164	ILMN_1740385	0.00382653	250.409	182.491	down	1.37217	204251_s_at	0.023445	19.1928	17.053	down	1.12548	1.54436
ZNF692	ILMN_1800750	0.00615309	273.118	207.612	down	1.31552	220661_s_at	0.0295331	46.9691	40.0257	down	1.17347	1.54373
STAP2	ILMN_1704500	0.00382653	450.668	348.183	down	1.29434	221610_s_at	0.00962698	140.918	118.197	down	1.19223	1.54316
NTHL1	ILMN_2227968	0.0339551	1678.75	1280.08	down	1.31144	209731_at	0.0477829	50.3747	42.8397	down	1.17589	1.54211
IFT74	ILMN_1777449	0.00502815	618.847	455.338	down	1.35909	61732_r_at	0.0236464	18.3464	16.17	down	1.1346	1.54202
NARFL	ILMN_1813833	0.00334756	326.323	239.087	down	1.36487	218742_at	0.0148196	33.221	29.4477	down	1.12814	1.53976
FERMT2	ILMN_1695290	0.00824983	4317.42	3422.91	down	1.26133	214212_x_at	0.0109498	78.8183	64.625	down	1.21963	1.53835
PGRMC2	ILMN_2195236	0.00334756	4791.62	3555.33	down	1.34773	201701_s_at	0.0207016	208.369	183.35	down	1.13646	1.53164
UQCC	ILMN_1745152	0.00334756	1014.65	757.008	down	1.34034	217935_s_at	0.00341501	81.7486	71.7263	down	1.13973	1.52763
ITSN1	ILMN_1718769	0.00334756	1104.18	811.789	down	1.36018	210713_at	0.0039013	11.9082	10.627	down	1.12056	1.52416
TMEM53	ILMN_1688041	0.00921016	291.403	240.071	down	1.21382	219462_at	0.00177876	104.235	83.027	down	1.25544	1.52387
CYP4A11	ILMN_1735816	0.0195618	28787.3	23522.7	down	1.22381	207407_x_at	0.00177876	1586.3	1274.23	down	1.2449	1.52352
SLC38A7	ILMN_1784105	0.00334756	263.539	192.353	down	1.37008	56821_at	0.0133925	46.2011	41.5713	down	1.11137	1.52266
KIAA0913	ILMN_1669433	0.00334756	1610.59	1167.88	down	1.37907	210593_at	0.00598481	14.2442	12.916	down	1.10283	1.52088
SLC25A22	ILMN_1687958	0.0430096	494.668	423.588	down	1.1678	218725_at	0.00177876	47.0176	36.1137	down	1.30193	1.5204
HSD17B4	ILMN_1673795	0.00334756	6146.87	4625.37	down	1.32895	201413_at	0.00432579	1887.55	1650.12	down	1.14388	1.52016
HECTD3	ILMN_1656902	0.00502815	464.129	352.766	down	1.31569	218632_at	0.0184938	209.95	181.976	down	1.15373	1.51794
RECQL5	ILMN_1697682	0.00334756	219.94	161.271	down	1.36379	210309_at	0.00517456	14.9796	13.4707	down	1.11202	1.51656
PVRL3	ILMN_2188521	0.00502815	1371.45	1034.87	down	1.32524	213325_at	0.0157254	35.0124	30.6073	down	1.14392	1.51597
HABP2	ILMN_1737041	0.0394789	4917.01	3913.97	down	1.25627	206010_at	0.00177876	945.261	783.629	down	1.20626	1.51539
GGA1	ILMN_2278908	0.00334756	25649.6	20254	down	1.2664	217560_at	0.00177876	20.0143	16.7823	down	1.19258	1.51029
TXN2	ILMN_1654457	0.00720735	309.939	256.227	down	1.20963	209077_at	0.00177876	230.131	185.395	down	1.2413	1.50152
TMBIM6	ILMN_1693311	0.00334756	25699.2	19849.2	down	1.29472	200804_at	0.00177876	2114.96	1823.87	down	1.1596	1.50136
STEAP3	ILMN_2383349	0.0195618	2373.07	1895.71	down	1.25181	218424_s_at	0.0028736	387.309	323.014	down	1.19905	1.50098
ROGDI	ILMN_1722738	0.00382653	270.526	209.042	down	1.29413	218394_at	0.0136788	36.9957	31.908	down	1.15945	1.50048
RAB40B	ILMN_2230566	0.0203928	958.381	742.4	down	1.29092	217597_x_at	0.00238043	21.348	18.3773	down	1.16165	1.49959
CFLAR	ILMN_1789830	0.00334756	1985.22	1463.79	down	1.35622	217654_at	0.00476033	12.1134	10.9677	down	1.10447	1.4979
ENPEP	ILMN_2164152	0.00921016	138.691	122.208	down	1.13488	204844_at	0.00177876	248.367	188.45	down	1.31794	1.49571
TUT1	ILMN_1786108	0.00334756	381.23	293.671	down	1.29816	218965_s_at	0.00861619	23.618	20.5057	down	1.15178	1.49519
METTL7A	ILMN_1656285	0.0211906	4808.77	3569.96	down	1.34701	207761_s_at	0.0102841	4009.86	3617.75	down	1.10839	1.49301
CPB2	ILMN_1744806	0.0101637	17194.4	13880.4	down	1.23875	206651_s_at	0.00177876	3532.5	2933.16	down	1.20434	1.49187
NOS1AP	ILMN_1710315	0.0306303	143.965	114.364	down	1.25884	215153_at	0.0263532	31.5111	26.6053	down	1.18439	1.49095
ABHD14A	ILMN_1794213	0.0319504	614.247	522.559	down	1.17546	202740_at	0.00177876	900.045	710.566	down	1.26666	1.48891
FAM35A	ILMN_1724309	0.00382653	185.781	145.627	down	1.27573	220547_s_at	0.00677507	460.126	394.594	down	1.16607	1.4876
PRR5	ILMN_1692664	0.00334756	649.702	509.413	down	1.27539	47069_at	0.0187632	46.2995	39.7143	down	1.16581	1.48687
HAAO	ILMN_1715125	0.0498394	392.017	334.241	down	1.17286	205657_at	0.00750251	161.403	127.432	down	1.26658	1.48552
PCM1	ILMN_2042595	0.00334756	1606.24	1226.28	down	1.30985	209997_x_at	0.0303642	20.3085	17.9087	down	1.134	1.48537
TAPT1	ILMN_1693882	0.00334756	721.786	537.079	down	1.34391	216507_at	0.0360322	15.7052	14.2127	down	1.10501	1.48504
TMEM63A	ILMN_1719649	0.0418587	342.269	268.5	down	1.27474	202699_s_at	0.0195227	48.8005	41.9017	down	1.16464	1.48462
PRKCZ	ILMN_1697267	0.00382653	256.691	200.423	down	1.28075	202178_at	0.0219751	83.7823	72.3553	down	1.15793	1.48301
CIAO1	ILMN_2048793	0.00334756	2348.5	1762.71	down	1.33232	217501_at	0.0179598	120.565	108.377	down	1.11246	1.48216
ZBTB20	ILMN_1689456	0.0481086	1065.86	847.841	down	1.25714	222357_at	0.049623	425.551	360.983	down	1.17887	1.482
NADK	ILMN_1758963	0.0188014	448.564	357.467	down	1.25484	208918_s_at	0.0148196	155.85	132.135	down	1.17948	1.48006
FAM158A	ILMN_1755677	0.00720735	362.542	280.896	down	1.29066	219203_at	0.0131221	64.4034	56.186	down	1.14625	1.47943
CCDC25	ILMN_1789266	0.00720735	1400.76	1100.28	down	1.2731	218125_s_at	0.00341501	62.5823	53.907	down	1.16093	1.47798
TPMT	ILMN_1740185	0.00334756	2268.79	1835.83	down	1.23584	203672_x_at	0.00788142	61.8541	51.8197	down	1.19364	1.47515
ATP5D	ILMN_1679178	0.00382653	452.668	338.54	down	1.33712	203926_x_at	0.0173943	55.3057	50.207	down	1.10155	1.47291
ORAI3	ILMN_1736628	0.0264826	240.146	195.763	down	1.22671	221864_at	0.0160385	171.465	142.853	down	1.20029	1.47241
NUCB1	ILMN_1722634	0.00720735	15152	12374.6	down	1.22444	200649_at	0.0028736	516.339	430.046	down	1.20066	1.47014
TCF20	ILMN_2368068	0.00334756	515.046	393.442	down	1.30908	215511_at	0.0291114	14.277	12.717	down	1.12267	1.46966
GPR137	ILMN_1804332	0.00382653	1117.67	837.659	down	1.33428	43934_at	0.0380361	24.3445	22.122	down	1.10047	1.46833
ABCA8	ILMN_2129886	0.00334756	175.52	138.407	down	1.26814	204719_at	0.00476033	700.704	605.587	down	1.15707	1.46732
ALDH9A1	ILMN_1761804	0.00382653	14566.4	12028.8	down	1.21096	201612_at	0.00177876	1598.49	1319.39	down	1.21154	1.46713
AURKAIP1	ILMN_1768396	0.00334756	6672.48	5076	down	1.31452	218580_x_at	0.00825687	286.219	256.647	down	1.11522	1.46597
CHN2	ILMN_2403237	0.00334756	2192.97	1689.26	down	1.29818	213385_at	0.0396978	216.369	191.621	down	1.12915	1.46584
MLN	ILMN_1685858	0.00334756	295.086	222.122	down	1.32849	207473_at	0.00995399	12.9887	11.7743	down	1.10314	1.46551
SLC20A2	ILMN_1813763	0.0465097	959.928	765.48	down	1.25402	202744_at	0.00677507	24.6218	21.109	down	1.16641	1.4627
NAT15	ILMN_1813423	0.00334756	584.999	467.68	down	1.25085	45526_g_at	0.00177876	336.554	287.929	down	1.16888	1.4621
ITIH1	ILMN_1755251	0.0394789	13638.1	11095.2	down	1.22919	210888_s_at	0.00558344	2465.48	2073.38	down	1.18911	1.46164
RPS6KB2	ILMN_2364357	0.00382653	2246.04	1755.04	down	1.27977	203777_s_at	0.0219751	36.8677	32.32	down	1.14071	1.45984
HPN	ILMN_1687235	0.0101637	4289.05	3323.46	down	1.29054	204934_s_at	0.023445	832.371	737.432	down	1.12874	1.45668
ACADM	ILMN_2053679	0.00720735	6560.07	5286.13	down	1.241	202502_at	0.0128387	1187.05	1012.92	down	1.17191	1.45434
SIRT5	ILMN_2291644	0.0293306	259.631	203.862	down	1.27356	219185_at	0.0238544	156.659	137.447	down	1.13978	1.45158
ADRBK1	ILMN_3307926	0.00615309	1297.31	1013.85	down	1.27959	201402_at	0.0102841	32.4926	28.6513	down	1.13407	1.45115
RNF141	ILMN_1815010	0.00334756	406.753	317.669	down	1.28043	219104_at	0.00995399	23.7893	20.995	down	1.13309	1.45085
FAM134C	ILMN_1666449	0.00502815	449.251	346.148	down	1.29786	212697_at	0.0128387	305.244	273.491	down	1.1161	1.44854
MPST	ILMN_1800096	0.0120125	1079.48	850.746	down	1.26886	203524_s_at	0.036236	410.011	359.731	down	1.13977	1.44621
ADH1A	ILMN_1764309	0.00615309	37080.7	31450.4	down	1.17902	207820_at	0.00238043	4275.69	3486.79	down	1.22625	1.44578
TOLLIP	ILMN_1765523	0.0120125	759.156	599.123	down	1.26711	217930_s_at	0.0352687	100.438	88.1477	down	1.13943	1.44379
MYST1	ILMN_1804679	0.00334756	505.782	387.421	down	1.30551	214885_at	0.036583	21.9423	19.8453	down	1.10566	1.44345
MASP1	ILMN_1809537	0.0250195	627.509	488.237	down	1.28526	213749_at	0.0472571	34.3492	30.5917	down	1.12283	1.44312
PEX5	ILMN_1660232	0.00382653	3176.77	2429.2	down	1.30774	203244_at	0.0477829	217.87	197.463	down	1.10335	1.44289
DCUN1D4	ILMN_2389429	0.0242934	331.265	266.558	down	1.24275	212855_at	0.0125378	71.7262	61.8243	down	1.16016	1.44179
ZNF76	ILMN_1804263	0.00334756	262.46	201.581	down	1.30201	207494_s_at	0.0419285	42.4647	38.3627	down	1.10693	1.44123
ABHD10	ILMN_1770031	0.00334756	711.687	571.162	down	1.24603	218633_x_at	0.00750251	217.173	187.84	down	1.15616	1.44061
NFX1	ILMN_1804610	0.00824983	1272.22	1016.42	down	1.25166	210268_at	0.026774	32.215	28.0427	down	1.14879	1.43789
ARFGAP2	ILMN_1769250	0.00334756	532.717	411.71	down	1.29391	211975_at	0.016321	138.522	124.96	down	1.10852	1.43434
MYH14	ILMN_2392370	0.00382653	206.798	164.068	down	1.26044	219946_x_at	0.0305683	60.7326	53.394	down	1.13744	1.43368
MOCS1	ILMN_1798624	0.00334756	236.252	182.264	down	1.29621	211673_s_at	0.0282211	22.4049	20.2573	down	1.10602	1.43363
TTR	ILMN_2198912	0.00824983	39042.9	32742.6	down	1.19242	209660_at	0.00476033	8100.75	6742.52	down	1.20144	1.43262
CYP2E1	ILMN_1665437	0.00720735	38496	31148.4	down	1.23589	1431_at	0.0154146	6689.3	5775.54	down	1.15821	1.43142
HSF4	ILMN_1704101	0.0138255	136.988	118.538	down	1.15565	210977_s_at	0.0106171	30.9372	24.9903	down	1.23797	1.43066
ASMTL	ILMN_1689786	0.00615309	624.083	494.449	down	1.26218	36553_at	0.026774	219.735	193.9	down	1.13324	1.43035
DGCR6L	ILMN_3245688	0.0293306	2560.14	2010.68	down	1.27327	214024_s_at	0.0102841	12.7481	11.362	down	1.12199	1.4286
RAD9A	ILMN_1684183	0.00502815	186.398	152.251	down	1.22428	204828_at	0.00476033	37.9716	32.5803	down	1.16548	1.42687
TRMT61A	ILMN_1675577	0.00334756	274.694	217.133	down	1.2651	52741_at	0.00558344	32.0724	28.4473	down	1.12743	1.42631
RBKS	ILMN_1732127	0.00615309	1377.05	1125.91	down	1.22305	57540_at	0.00432579	227.234	194.974	down	1.16546	1.42542
PEBP1	ILMN_1688089	0.00334756	22512.3	17702	down	1.27174	211941_s_at	0.0286699	2975.39	2657.97	down	1.11942	1.42361
MLL4	ILMN_1715968	0.00502815	517.58	405.332	down	1.27693	217069_at	0.00177876	12.2667	11.004	down	1.11475	1.42346
SDF4	ILMN_1696065	0.00382653	1672.03	1340.67	down	1.24717	217855_x_at	0.00598481	301.463	264.778	down	1.13855	1.41996
TREH	ILMN_1661003	0.0180217	132.116	114.974	down	1.1491	207378_at	0.00341501	15.7408	12.763	down	1.23331	1.4172
RER1	ILMN_1812067	0.0313032	489.019	418.95	down	1.16725	213296_at	0.00432579	74.6493	61.604	down	1.21176	1.41443
ITPK1	ILMN_1715674	0.0299497	547.549	444.467	down	1.23192	210740_s_at	0.0261105	225.56	196.703	down	1.1467	1.41265
RAP2C	ILMN_1773561	0.0195618	953.369	792.663	down	1.20274	218668_s_at	0.0219751	115.89	98.677	down	1.17444	1.41254
SPANXA1	ILMN_2233314	0.00615309	92.9194	73.65	down	1.26163	220922_s_at	0.0409754	13.9772	12.515	down	1.11683	1.40903
TP53TG1	ILMN_3236112	0.0272492	309.589	246.653	down	1.25516	210886_x_at	0.0406386	70.0616	62.4527	down	1.12184	1.40808
ATP5I	ILMN_1726603	0.00615309	14625	11626.3	down	1.25793	209492_x_at	0.0142368	1491.04	1332.18	down	1.11925	1.40793
RNF123	ILMN_1663605	0.0120125	645.719	554.138	down	1.16527	221063_x_at	0.0176766	122.211	101.541	down	1.20357	1.40248
GTF2H4	ILMN_1800308	0.00921016	579.08	482.649	down	1.1998	203577_at	0.0122141	22.6214	19.36	down	1.16846	1.40191
GLTPD1	ILMN_2234310	0.0146984	315.019	259.478	down	1.21405	220734_s_at	0.0236464	83.3744	72.2333	down	1.15424	1.4013
SPATA20	ILMN_1687247	0.00824983	862.847	680.562	down	1.26785	218164_at	0.0288961	167.261	151.875	down	1.10131	1.39629
CYP2C8	ILMN_1769155	0.00334756	25933.3	20464	down	1.26726	219903_s_at	0.0230184	12.6	11.441	down	1.1013	1.39564
TRAPPC3	ILMN_1751627	0.0220129	1424.52	1182.13	down	1.20505	203512_at	0.00637373	129.909	112.658	down	1.15313	1.38957
SDHC	ILMN_2323366	0.00824983	1030.9	838.678	down	1.22919	202004_x_at	0.0497322	282.943	250.482	down	1.1296	1.38849
PER1	ILMN_1653125	0.0448361	193.766	161.389	down	1.20061	202862_at	0.0243058	523.222	453.496	down	1.15375	1.38521
CHP	ILMN_1779401	0.0188014	3678.19	3076.29	down	1.19566	214665_s_at	0.00177876	1245.09	1075.5	down	1.15769	1.3842
ZER1	ILMN_1654032	0.0138255	216.316	176.034	down	1.22883	202456_s_at	0.00341501	20.2445	17.9757	down	1.12622	1.38393
HSDL2	ILMN_1787843	0.0138255	1875.06	1518.29	down	1.23498	209513_s_at	0.0430196	460.191	411.295	down	1.11888	1.3818
DUS1L	ILMN_1653342	0.0436039	405.645	337.166	down	1.2031	217912_at	0.0128387	177.696	154.764	down	1.14817	1.38137
CHRNA4	ILMN_1729857	0.0211906	133.365	108.928	down	1.22434	206735_at	0.00476033	15.3244	13.6333	down	1.12404	1.37621
ZNF518A	ILMN_1742541	0.0138255	341.619	278.555	down	1.2264	215644_at	0.00558344	25.0993	22.37	down	1.12201	1.37602
PBX2	ILMN_1682699	0.00921016	556.17	461.25	down	1.20579	211097_s_at	0.0339468	14.3377	12.6037	down	1.13758	1.37168
CNOT4	ILMN_1772677	0.0492527	664.579	574.693	down	1.15641	210204_s_at	0.0028736	14.995	12.642	down	1.18613	1.37164
CAMK2B	ILMN_1763027	0.0406642	201.549	171.481	down	1.17534	213276_at	0.0199885	25.2162	21.7223	down	1.16084	1.36439
GFRA1	ILMN_2334359	0.0129287	251.989	206.693	down	1.21914	205696_s_at	0.0288961	15.6376	13.983	down	1.11833	1.3634
MTMR3	ILMN_1739641	0.00334756	529.006	431.101	down	1.2271	202198_s_at	0.00711782	14.011	12.6287	down	1.10946	1.36142
YES1	ILMN_1691466	0.0227685	1573.82	1292.8	down	1.21738	202933_s_at	0.0142368	298.405	267.496	down	1.11555	1.35805
KIAA1751	ILMN_1794528	0.0394789	128.705	111.621	down	1.15306	216807_at	0.00238043	15.5856	13.2503	down	1.17624	1.35628
AFG3L2	ILMN_2066124	0.0195618	2206.02	1888.48	down	1.16814	202486_at	0.00637373	67.6615	58.2877	down	1.16082	1.356
CHRNB1	ILMN_1741131	0.0227685	248.111	205.597	down	1.20678	206703_at	0.0145566	18.3681	16.4347	down	1.11764	1.34875
PCBP2	ILMN_2312296	0.00921016	11879.6	9951.57	down	1.19374	213264_at	0.0293278	116.663	103.325	down	1.12909	1.34784
KDSR	ILMN_3241164	0.011088	365.328	300.92	down	1.21404	222359_x_at	0.0217336	12.0679	10.872	down	1.11	1.34758
COLQ	ILMN_2329114	0.00334756	154.53	127.261	down	1.21427	206073_at	0.0303642	15.9682	14.4273	down	1.1068	1.34396
TTC17	ILMN_1660810	0.0339551	472.245	392.312	down	1.20375	218972_at	0.0280319	207.631	186.106	down	1.11566	1.34297
BOP1	ILMN_1715583	0.0492527	1050.31	883.384	down	1.18896	216397_s_at	0.0131221	20.526	18.1837	down	1.12882	1.34212
TCF7L2	ILMN_1672486	0.0264826	230.085	196.628	down	1.17015	212759_s_at	0.0395406	77.6456	67.8087	down	1.14507	1.33991
TENC1	ILMN_1685042	0.00382653	209.164	174.05	down	1.20175	212494_at	0.0352687	180.468	162.034	down	1.11377	1.33847
MSH3	ILMN_2077130	0.00502815	31520.9	26125.5	down	1.20652	205887_x_at	0.00432579	66.4219	59.8833	down	1.10919	1.33826
NEIL1	ILMN_1812622	0.011088	175.712	149.993	down	1.17147	219396_s_at	0.0445118	47.9647	42.0463	down	1.14076	1.33636
CC2D1A	ILMN_1701127	0.00334756	204.919	170.266	down	1.20353	221888_at	0.0278291	32.3968	29.335	down	1.10437	1.32914
FXN	ILMN_2342515	0.00824983	165.645	145.769	down	1.13635	205565_s_at	0.0419285	65.125	55.8913	down	1.16521	1.32408
DHX34	ILMN_1747506	0.0101637	266.7	222.007	down	1.20131	204815_s_at	0.00930695	12.5702	11.4103	down	1.10165	1.32343
PTDSS2	ILMN_1763723	0.00502815	337.607	286.903	down	1.17673	221005_s_at	0.0122141	24.7943	22.1263	down	1.12058	1.31862
MGMT	ILMN_1795639	0.0470313	4675.5	4035.58	down	1.15857	204880_at	0.0417445	380.199	334.064	down	1.1381	1.31857
FARP2	ILMN_2062687	0.0129287	189.161	162.361	down	1.16507	204511_at	0.0295331	25.5174	22.555	down	1.13134	1.31809
STX17	ILMN_1750896	0.00615309	186.385	161.316	down	1.1554	218666_s_at	0.0133925	22.7578	19.9643	down	1.13992	1.31707
TK2	ILMN_1766814	0.00502815	324.824	275.902	down	1.17732	204277_s_at	0.0404617	37.2912	33.4317	down	1.11545	1.31323
ARHGDIG	ILMN_1711278	0.00334756	162.555	140.591	down	1.15623	206888_s_at	0.00711782	12.9049	11.3913	down	1.13287	1.30985
SMR3B	ILMN_1673355	0.0250195	157.601	134.744	down	1.16963	207441_at	0.00750251	11.4294	10.2557	down	1.11445	1.3035
BAZ1B	ILMN_1680831	0.0412713	409.328	366.554	down	1.11669	211313_s_at	0.00476033	16.0516	13.7813	down	1.16473	1.30065
DTX2	ILMN_2275098	0.035838	507.592	435.397	down	1.16581	215732_s_at	0.0252656	23.2856	20.9257	down	1.11278	1.29729
SLC45A2	ILMN_1654165	0.0332766	142.485	128.932	down	1.10512	220245_at	0.0039013	16.6466	14.246	down	1.16851	1.29134
R3HDM2	ILMN_1764091	0.0120125	243.878	208.844	down	1.16775	203831_at	0.0303642	216.44	196.305	down	1.10257	1.28752
RPP14	ILMN_1725969	0.00720735	226.61	199.327	down	1.13687	204245_s_at	0.0139571	75.3968	66.8043	down	1.12862	1.2831
THAP7	ILMN_1652486	0.0293306	249.282	215.605	down	1.1562	218492_s_at	0.0476146	51.922	47.003	down	1.10465	1.2772
PA2G4	ILMN_1728984	0.0412713	1158.92	1001.82	down	1.15682	216422_at	0.00558344	14.017	12.7133	down	1.10254	1.27545
FPGS	ILMN_1713948	0.0382897	135.792	123.044	down	1.1036	202945_at	0.0389747	46.8309	40.5593	down	1.15463	1.27425
SLC34A1	ILMN_1659991	0.0345848	132.647	118.349	down	1.12081	217530_at	0.00930695	14.7121	12.943	down	1.13668	1.27401
PEX16	ILMN_1701466	0.0293306	879.623	770.675	down	1.14137	49878_at	0.0493434	140.871	126.413	down	1.11438	1.27191
BRF1	ILMN_1703686	0.011088	182.235	158.606	down	1.14898	215677_s_at	0.0413478	17.7845	16.114	down	1.10367	1.2681
METAP2	ILMN_1670420	0.0313032	2345.94	2062.18	down	1.1376	213899_at	0.0297174	18.4287	16.5403	down	1.11417	1.26748
TOP3A	ILMN_1700487	0.0299497	162.733	142.623	down	1.141	214299_at	0.00432579	22.9629	20.7173	down	1.10839	1.26468
EFCAB6	ILMN_1669465	0.00921016	151.615	132.776	down	1.14188	220271_x_at	0.00476033	14.6957	13.325	down	1.10287	1.25935
MAPK11	ILMN_1735361	0.02797	160.704	142.403	down	1.12851	211500_at	0.0313599	19.7915	17.7697	down	1.11378	1.25692
IAPP	ILMN_1679527	0.0172034	134.452	118.104	down	1.13842	207062_at	0.0102841	11.3046	10.2453	down	1.10339	1.25613
SCAND2	ILMN_1713746	0.0264826	136.354	122.492	down	1.11317	222211_x_at	0.0367593	17.7083	15.7313	down	1.12567	1.25307
PRPF31	ILMN_1719204	0.0498394	917.276	810.404	down	1.13188	214380_at	0.0039013	13.5745	12.2637	down	1.10689	1.25286
CSHL1	ILMN_1680436	0.0339551	222.218	199.61	down	1.11326	205958_x_at	0.0182329	13.5773	12.293	down	1.10448	1.22957
DNAJC28	ILMN_2316083	0.0188014	143.257	129.101	down	1.10965	220372_at	0.0202341	14.9453	13.5217	down	1.10528	1.22648
VARS	ILMN_1702130	0.00824983	139.274	125.832	down	1.10682	201796_s_at	0.0295331	20.324	18.3737	down	1.10615	1.22431
RUNX1T1	ILMN_1724669	0.00824983	137.587	124.596	down	1.10427	216832_at	0.0119065	14.5835	13.2093	down	1.10403	1.21914

## Sheet: S10_
Table S10. Unique overlaps of ChIP-seq binding regions with gene proximal promoters in various gene sets.
All genomic intervals are in the hg19 format of the UCSC genome Browser.
* : individual name of ChIP-seq peak in the MYC ChIP-seq dataset in HepG2 cells (GEO ID:GSM822291 ).
**: 4 genes of WNT pathway deregulated in R1 subgroups with proximal promoters overlapping with MYC CBRs in Hep2G cells are in italics and highlighted.
Gene Symbol ID	Gene belongs to	Representative mRNA ID	DNA stand	Prox. promoter reg. (-500/+200 bp)(genome coordinates)			MYC ChIP-seq binding region (genome coordinates)			Length of the ChIP-seq peak	Name of the ChIP-seq peak*	Significance of the ChIP-seq peak(-log10(p-value))	Overlapping region between prox. promoter and ChIP-seq binding region (genome coord.)			Lenth of overlap		Gene Subset	Total # genes	*MYC-positive in proximal promoter (-500/+200 bp) region	Fraction
RPL9	RGC	NM_001024921	-	chr4	39460007	39460707	chr4	39460237	39460749	512	chr4.628	8.07	chr4	39460237	39460707	470		RGC	24	24	1
RPL12	RGC	NM_000976	-	chr9	130213511	130214211	chr9	130213350	130213987	637	chr9.1313	14.2	chr9	130213511	130213987	476		TER genes (Singapore)	45	42	0.933333
RPL26	RGC	NM_000987	-	chr17	8286365	8287065	chr17	8286180	8287089	909	chr17.515	16	chr17	8286365	8287065	700		TER genes (LCI)	61	60	0.983607
RPL37	RGC	NM_000997	-	chr5	40835187	40835887	chr5	40834983	40835717	734	chr5.285	14.5	chr5	40835187	40835717	530		Random control gene subset	60	13	0.216667
RPL31	RGC	NM_000993	+	chr2	101618190	101618890	chr2	101618539	101619053	514	chr2.1790	10.3	chr2	101618539	101618890	351		DEGs upregulated in HRT subgroups	378	252	0.666667
RPL41	RGC	NM_001035267	+	chr12	56509873	56510573	chr12	56510234	56510742	508	chr12.984	9.99	chr12	56510234	56510573	339		DEGs downregulated in HRT subgroups	186	47	0.252688
RPL30	RGC	NM_000989	-	chr8	99057618	99058318	chr8	99057437	99058030	593	chr8.975	9.5	chr8	99057618	99058030	412		*Significant ChIP-seq peak region(-log10(p-value))
RPS9	RGC	NM_001013	+	chr19	54704225	54704925	chr19	54704370	54705045	675	chr19.2973	7.12	chr19	54704370	54704925	555
RPS15A	RGC	NM_001030009	-	chr16	18801456	18802156	chr16	18801328	18801857	529	chr16.756	10.3	chr16	18801456	18801857	401
RPS25	RGC	NM_001028	-	chr11	118888857	118889557	chr11	118888748	118889271	523	chr11.2385	7.66	chr11	118888857	118889271	414
RPS11	RGC	NM_001015	+	chr19	49999121	49999821	chr19	49999115	49999737	622	chr19.2779	11.1	chr19	49999121	49999737	616
RPS4X	RGC	NM_001007	-	chrX	71496941	71497641	chrX	71496683	71497369	686	chrX.1145	9.5	chrX	71496941	71497369	428
RPL19	RGC	NM_000981	+	chr17	37356035	37356735	chr17	37355988	37357057	1069	chr17.1340	16	chr17	37356035	37356735	700
RPL32	RGC	NM_001007073	-	chr3	12882881	12883581	chr3	12882669	12883237	568	chr3.197	12.6	chr3	12882881	12883237	356
RPS5	RGC	NM_001009	+	chr19	58898135	58898835	chr19	58897808	58898864	1056	chr19.3200	16	chr19	58898135	58898835	700
RPL34	RGC	NM_000995	+	chr4	109541222	109541922	chr4	109541555	109542105	550	chr4.1066	7.67	chr4	109541555	109541922	367
RPL3	RGC	NM_001033853	-	chr22	39715470	39716170	chr22	39715362	39715909	547	chr22.1011	10.9	chr22	39715470	39715909	439
RPL36	RGC	NM_033643	+	chr19	5689771	5690471	chr19	5690035	5690700	665	chr19.630	13.5	chr19	5690035	5690471	436
RPS2	RGC	NM_002952	-	chr16	2014627	2015327	chr16	2014493	2015370	877	chr16.195	16	chr16	2014627	2015327	700
RPL15	RGC	NM_001253379	+	chr3	23957794	23958494	chr3	23958407	23958989	582	chr3.336	12.6	chr3	23958407	23958494	87
RPS13	RGC	NM_001017	-	chr11	17099020	17099720	chr11	17098961	17099553	592	chr11.494	9.58	chr11	17099020	17099553	533
RPL18A	RGC	NM_000980	+	chr19	17970186	17970886	chr19	17970322	17971187	865	chr19.1455	9.56	chr19	17970322	17970886	564
RPS12	RGC	NM_001016	+	chr6	133135207	133135907	chr6	133135149	133135921	772	chr6.2074	16	chr6	133135207	133135907	700
RPL17	RGC	NM_000985	-	chr18	47018735	47019435	chr18	47018601	47018916	315	chr18.498	4.97	chr18	47018735	47018916	181
RPL9	TER genes (Singapore)	NM_001024921	-	chr4	39460007	39460707	chr4	39460237	39460749	512	chr4.628	8.07	chr4	39460237	39460707	470
RPL12	TER genes (Singapore)	NM_000976	-	chr9	130213511	130214211	chr9	130213350	130213987	637	chr9.1313	14.2	chr9	130213511	130213987	476
RPL26	TER genes (Singapore)	NM_000987	-	chr17	8286365	8287065	chr17	8286180	8287089	909	chr17.515	16	chr17	8286365	8287065	700
RPL37	TER genes (Singapore)	NM_000997	-	chr5	40835187	40835887	chr5	40834983	40835717	734	chr5.285	14.5	chr5	40835187	40835717	530
RPL30	TER genes (Singapore)	NM_000989	-	chr8	99057618	99058318	chr8	99057437	99058030	593	chr8.975	9.5	chr8	99057618	99058030	412
RPS15A	TER genes (Singapore)	NM_001030009	-	chr16	18801456	18802156	chr16	18801328	18801857	529	chr16.756	10.3	chr16	18801456	18801857	401
RPS25	TER genes (Singapore)	NM_001028	-	chr11	118888857	118889557	chr11	118888748	118889271	523	chr11.2385	7.66	chr11	118888857	118889271	414
RPS4X	TER genes (Singapore)	NM_001007	-	chrX	71496941	71497641	chrX	71496683	71497369	686	chrX.1145	9.5	chrX	71496941	71497369	428
RPL3	TER genes (Singapore)	NM_001033853	-	chr22	39715470	39716170	chr22	39715362	39715909	547	chr22.1011	10.9	chr22	39715470	39715909	439
RPS2	TER genes (Singapore)	NM_002952	-	chr16	2014627	2015327	chr16	2014493	2015370	877	chr16.195	16	chr16	2014627	2015327	700
RPS13	TER genes (Singapore)	NM_001017	-	chr11	17099020	17099720	chr11	17098961	17099553	592	chr11.494	9.58	chr11	17099020	17099553	533
RPL18	TER genes (Singapore)	NM_000979	-	chr19	49122475	49123175	chr19	49122175	49122991	816	chr19.2695	16	chr19	49122475	49122991	516
RPL39	TER genes (Singapore)	NM_001000	-	chrX	118925422	118926122	chrX	118925853	118926241	388	chrX.1522	8.8	chrX	118925422	118925809	387
RPS29	TER genes (Singapore)	NM_001032	-	chr14	50052934	50053634	chr14	50052739	50053324	585	chr14.330	9.08	chr14	50052934	50053324	390
RPL7	TER genes (Singapore)	NM_000971	-	chr8	74205669	74206369	chr8	74205372	74206305	933	chr8.791	9.18	chr8	74205669	74206305	636
RPL6	TER genes (Singapore)	NM_000970	-	chr12	112847243	112847943	chr12	112846874	112847514	640	chr12.1746	10.3	chr12	112847243	112847514	271
RPL8	TER genes (Singapore)	NM_033301	-	chr8	146017529	146018229	chr8	146017313	146018092	779	chr8.1745	15.7	chr8	146017529	146018092	563
EEF1A1	TER genes (Singapore)	NM_001402	-	chr6	74230555	74231255	chr6	74230364	74231175	811	chr6.1652	8.02	chr6	74230555	74231175	620
RPS6	TER genes (Singapore)	NM_001010	-	chr9	19380035	19380735	chr9	19379909	19380552	643	chr9.162	13.7	chr9	19380035	19380552	517
RPL22	TER genes (Singapore)	NM_000983	-	chr1	6259479	6260179	chr1	6259398	6259897	499	chr1.336	12	chr1	6259479	6259897	418
RPL31	TER genes (Singapore)	NM_000993	+	chr2	101618190	101618890	chr2	101618539	101619053	514	chr2.1790	10.3	chr2	101618539	101618890	351
RPL41	TER genes (Singapore)	NM_001035267	+	chr12	56509873	56510573	chr12	56510234	56510742	508	chr12.984	9.99	chr12	56510234	56510573	339
RPS9	TER genes (Singapore)	NM_001013	+	chr19	54704225	54704925	chr19	54704370	54705045	675	chr19.2973	7.12	chr19	54704370	54704925	555
RPS11	TER genes (Singapore)	NM_001015	+	chr19	49999121	49999821	chr19	49999115	49999737	622	chr19.2779	11.1	chr19	49999121	49999737	616
RPL19	TER genes (Singapore)	NM_000981	+	chr17	37356035	37356735	chr17	37355988	37357057	1069	chr17.1340	16	chr17	37356035	37356735	700
RPL32	TER genes (Singapore)	NM_001007073	-	chr3	12882881	12883581	chr3	12882669	12883237	568	chr3.197	12.6	chr3	12882881	12883237	356
RPS5	TER genes (Singapore)	NM_001009	+	chr19	58898135	58898835	chr19	58897808	58898864	1056	chr19.3200	16	chr19	58898135	58898835	700
RPL34	TER genes (Singapore)	NM_000995	+	chr4	109541222	109541922	chr4	109541555	109542105	550	chr4.1066	7.67	chr4	109541555	109541922	367
RPL36	TER genes (Singapore)	NM_033643	+	chr19	5689771	5690471	chr19	5690035	5690700	665	chr19.630	13.5	chr19	5690035	5690471	436
RPL15	TER genes (Singapore)	NM_001253379	+	chr3	23957794	23958494	chr3	23958407	23958989	582	chr3.336	12.6	chr3	23958407	23958494	87
RPS12	TER genes (Singapore)	NM_001016	+	chr6	133135207	133135907	chr6	133135149	133135921	772	chr6.2074	16	chr6	133135207	133135907	700
RPL17	TER genes (Singapore)	NM_000985	-	chr18	47018735	47019435	chr18	47018601	47018916	315	chr18.498	4.97	chr18	47018735	47018916	181
EEF1B2	TER genes (Singapore)	NM_021121	+	chr2	207023817	207024517	chr2	207024090	207025053	963	chr2.2850	10.9	chr2	207024090	207024517	427
RPL38	TER genes (Singapore)	NM_001035258	+	chr17	72199294	72199994	chr17	72199556	72200476	920	chr17.2795	16	chr17	72199556	72199994	438
RPS3	TER genes (Singapore)	NM_001260507	+	chr11	75110034	75110734	chr11	75110391	75111006	615	chr11.1915	10.9	chr11	75110391	75110734	343
RPL12P6	TER genes (Singapore)	ENST00000495231	-	chr14	35209839	35210539	-	-	-	-	-	-	-	-	-	-
RPS27	TER genes (Singapore)	NM_001030	+	chr1	153962738	153963438	chr1	153963205	153963397	192	chr1.3293	4.06	chr1	153963205	153963397	192
RPS3A	TER genes (Singapore)	NM_001267699	+	chr4	152020224	152020924	chr4	152020517	152021224	707	chr4.1289	10.5	chr4	152020517	152020924	407
RPS6P1	TER genes (Singapore)	ENSG00000241352	+	chr12	13003416	13004116	-	-	-	-	-	-	-	-	-	-
RPS21	TER genes (Singapore)	NM_001024	+	chr20	60961620	60962320	chr20	60961791	60962413	622	chr20.1485	13.4	chr20	60961791	60962320	529
RPS27A	TER genes (Singapore)	NM_001135592	+	chr2	55458538	55459238	-	-	-	-	-	-	-	-	-	-
RPL35A	TER genes (Singapore)	NM_000996	+	chr3	197676551	197677251	chr3	197676661	197677486	825	chr3.2817	12.6	chr3	197676661	197677251	590
HNRNPH2	TER genes (Singapore)	NM_001032393	+	chrX	100662620	100663320	chrX	100662755	100662833	78	chrX.1316	2.73	chrX	100662755	100662833	78
RPL13A	TER genes (Singapore)	NM_012423	+	chr19	49990310	49991010	chr19	49990523	49990992	469	chr19.2776	7.33	chr19	49990523	49990992	469
RPL37A	TER genes (Singapore)	NM_000998	+	chr2	217363019	217363719	chr2	217363157	217363954	797	chr2.2917	16	chr2	217363157	217363719	562
RPL18	TER genes (LCI)	NM_000979	-	chr19	49122475	49123175	chr19	49122175	49122991	816	chr19.2695	16	chr19	49122475	49122991	516
RPS2	TER genes (LCI)	NM_002952	-	chr16	2014627	2015327	chr16	2014493	2015370	877	chr16.195	16	chr16	2014627	2015327	700
RPLP0	TER genes (LCI)	NM_053275	-	chr12	120638814	120639514	chr12	120638575	120639228	653	chr12.1892	14.7	chr12	120638814	120639228	414
RPL12	TER genes (LCI)	NM_000976	-	chr9	130213511	130214211	chr9	130213350	130213987	637	chr9.1313	14.2	chr9	130213511	130213987	476
EEF2	TER genes (LCI)	NM_001961	-	chr19	3985261	3985961	chr19	3985186	3985609	423	chr19.502	8.89	chr19	3985261	3985609	348
RPS17	TER genes (LCI)	NM_001021	-	chr15	83209008	83209708	chr15	83208940	83209697	757	chr15.1200	15.3	chr15	83209008	83209697	689
RPS14	TER genes (LCI)	NM_001025070	-	chr5	149829119	149829819	chr5	149828870	149829734	864	chr5.1575	11.7	chr5	149829119	149829734	615
EEF1G	TER genes (LCI)	NM_001404	-	chr11	62341260	62341960	chr11	62341079	62341570	491	chr11.1043	7.9	chr11	62341260	62341570	310
RPS10	TER genes (LCI)	NM_001204091	-	chr6	34393702	34394402	chr6	34393516	34394088	572	chr6.1031	10.7	chr6	34393702	34394088	386
RPL35	TER genes (LCI)	NM_007209	-	chr9	127624040	127624740	chr9	127623910	127624618	708	chr9.1251	13.4	chr9	127624040	127624618	578
RPS15A	TER genes (LCI)	NM_001030009	-	chr16	18801456	18802156	chr16	18801328	18801857	529	chr16.756	10.3	chr16	18801456	18801857	401
RPL37	TER genes (LCI)	NM_000997	-	chr5	40835187	40835887	chr5	40834983	40835717	734	chr5.285	14.5	chr5	40835187	40835717	530
RPL39	TER genes (LCI)	NM_001000	-	chrX	118925422	118926122	chrX	118925853	118926241	388	chrX.1522	8.8	chrX	118925853	118926122	269
RPS25	TER genes (LCI)	NM_001028	-	chr11	118888857	118889557	chr11	118888748	118889271	523	chr11.2385	7.66	chr11	118888857	118889271	414
RPL30	TER genes (LCI)	NM_000989	-	chr8	99057618	99058318	chr8	99057437	99058030	593	chr8.975	9.5	chr8	99057618	99058030	412
RPS29	TER genes (LCI)	NM_001032	-	chr14	50052934	50053634	chr14	50052739	50053324	585	chr14.330	9.08	chr14	50052934	50053324	390
RPL7	TER genes (LCI)	NM_000971	-	chr8	74205669	74206369	chr8	74205372	74206305	933	chr8.791	9.18	chr8	74205669	74206305	636
RPL6	TER genes (LCI)	NM_000970	-	chr12	112847243	112847943	chr12	112846874	112847514	640	chr12.1746	10.3	chr12	112847243	112847514	271
RPL8	TER genes (LCI)	NM_033301	-	chr8	146017529	146018229	chr8	146017313	146018092	779	chr8.1745	15.7	chr8	146017529	146018092	563
RPL3	TER genes (LCI)	NM_001033853	-	chr22	39715470	39716170	chr22	39715362	39715909	547	chr22.1011	10.9	chr22	39715470	39715909	439
RPL4	TER genes (LCI)	NM_000968	-	chr15	66796993	66797693	chr15	66796842	66797310	468	chr15.723	8.48	chr15	66796993	66797310	317
RPS20	TER genes (LCI)	NM_001146227	-	chr8	56986940	56987640	chr8	56986822	56987279	457	chr8.695	6.56	chr8	56986940	56987279	339
RPS23	TER genes (LCI)	NM_001025	-	chr5	81574035	81574735	chr5	81573761	81574589	828	chr5.709	15.4	chr5	81574035	81574589	554
EEF1A1	TER genes (LCI)	NM_001402	-	chr6	74230555	74231255	chr6	74230364	74231175	811	chr6.1652	8.02	chr6	74230555	74231175	620
RPL26	TER genes (LCI)	NM_000987	-	chr17	8286365	8287065	chr17	8286180	8287089	909	chr17.515	16	chr17	8286365	8287065	700
RPL24	TER genes (LCI)	NM_000986	-	chr3	101405363	101406063	chr3	101405291	101405757	466	chr3.1454	10.4	chr3	101405363	101405757	394
RPS6	TER genes (LCI)	NM_001010	-	chr9	19380035	19380735	chr9	19379909	19380552	643	chr9.162	13.7	chr9	19380035	19380552	517
RPL23	TER genes (LCI)	NM_000978	-	chr17	37009853	37010553	chr17	37009535	37010272	737	chr17.1314	16	chr17	37009853	37010272	419
RPL22	TER genes (LCI)	NM_000983	-	chr1	6259479	6260179	chr1	6259398	6259897	499	chr1.336	12	chr1	6259479	6259897	418
RPL17	TER genes (LCI)	NM_000985	-	chr18	47018735	47019435	chr18	47018601	47018916	315	chr18.498	4.97	chr18	47018735	47018916	181
RPL36A	TER genes (LCI)	NM_021029	+	chrX	100645377	100646077	chrX	100645697	100646512	815	chrX.1315	16	chrX	100645697	100646077	380
RPL13	TER genes (LCI)	NM_000977	+	chr16	89626564	89627264	chr16	89626633	89627607	974	chr16.2683	10.2	chr16	89626633	89627264	631
RPL15	TER genes (LCI)	NM_001253379	+	chr3	23957794	23958494	chr3	23958407	23958989	582	chr3.336	12.6	chr3	23958407	23958494	87
RPLP2	TER genes (LCI)	NM_001004	+	chr11	809435	810135	chr11	809069	810210	1141	chr11.96	15.7	chr11	809435	810135	700
RPS3	TER genes (LCI)	NM_001260507	+	chr11	75110034	75110734	chr11	75110391	75111006	615	chr11.1915	10.9	chr11	75110391	75110734	343
RPS3A	TER genes (LCI)	NM_001267699	+	chr4	152020224	152020924	chr4	152020517	152021224	707	chr4.1289	10.5	chr4	152020517	152020924	407
RPS27A	TER genes (LCI)	NM_001135592	+	chr2	55458538	55459238	-	-	-	-	-	-	-	-	-	-
RPL35A	TER genes (LCI)	NM_000996	+	chr3	197676551	197677251	chr3	197676661	197677486	825	chr3.2817	12.6	chr3	197676661	197677251	590
RPS18	TER genes (LCI)	NM_022551	+	chr6	33239352	33240052	chr6	33239331	33240271	940	chr6.955	16	chr6	33239352	33240052	700
TRNAU1AP	TER genes (LCI)	NM_017846	+	chr1	28879028	28879728	chr1	28879218	28879681	463	chr1.1410	7.54	chr1	28879218	28879681	463
RPL41	TER genes (LCI)	NM_001035267	+	chr12	56509873	56510573	chr12	56510234	56510742	508	chr12.984	9.99	chr12	56510234	56510573	339
RPS12	TER genes (LCI)	NM_001016	+	chr6	133135207	133135907	chr6	133135149	133135921	772	chr6.2074	16	chr6	133135207	133135907	700
RPL27A	TER genes (LCI)	NM_000990	+	chr11	8703494	8704194	chr11	8703928	8704848	920	chr11.341	8.18	chr11	8703928	8704194	266
RPL36	TER genes (LCI)	NM_033643	+	chr19	5689771	5690471	chr19	5690035	5690700	665	chr19.630	13.5	chr19	5690035	5690471	436
RPL38	TER genes (LCI)	NM_001035258	+	chr17	72199294	72199994	chr17	72199556	72200476	920	chr17.2795	16	chr17	72199556	72199994	438
RPS27	TER genes (LCI)	NM_001030	+	chr1	153962738	153963438	chr1	153963205	153963397	192	chr1.3293	4.06	chr1	153963205	153963397	192
RPS28	TER genes (LCI)	NM_001031	+	chr19	8385883	8386583	chr19	8386119	8386578	459	chr19.806	11.7	chr19	8386119	8386578	459
RPL32	TER genes (LCI)	NM_001007073	-	chr3	12882881	12883581	chr3	12882669	12883237	568	chr3.197	12.6	chr3	12882881	12883237	356
RPL31	TER genes (LCI)	NM_000993	+	chr2	101618190	101618890	chr2	101618539	101619053	514	chr2.1790	10.3	chr2	101618539	101618890	351
RPL5	TER genes (LCI)	NM_000969	+	chr1	93297093	93297793	chr1	93297365	93298100	735	chr1.2580	16	chr1	93297365	93297793	428
RPL10A	TER genes (LCI)	NM_007104	+	chr6	35435677	35436377	chr6	35435940	35436487	547	chr6.1065	16	chr6	35435940	35436377	437
RPL7A	TER genes (LCI)	NM_000972	+	chr9	136214568	136215268	chr9	136214896	136215526	630	chr9.1722	13.9	chr9	136214896	136215268	372
RPS21	TER genes (LCI)	NM_001024	+	chr20	60961620	60962320	chr20	60961791	60962413	622	chr20.1485	13.4	chr20	60961791	60962320	529
RPSA	TER genes (LCI)	NM_002295	+	chr3	39447703	39448403	chr3	39448014	39448689	675	chr3.552	16	chr3	39448014	39448403	389
RPL27	TER genes (LCI)	NM_000988	+	chr17	41149945	41150645	chr17	41150131	41150896	765	chr17.1661	15.5	chr17	41150131	41150645	514
RPS8	TER genes (LCI)	NM_001012	+	chr1	45240745	45241445	chr1	45240903	45241727	824	chr1.1939	15.1	chr1	45240903	45241445	542
RPS7	TER genes (LCI)	NM_001011	+	chr2	3622352	3623052	chr2	3622612	3623189	577	chr2.54	9.74	chr2	3622612	3623052	440
RPL18A	TER genes (LCI)	NM_000980	+	chr19	17970186	17970886	chr19	17970322	17971187	865	chr19.1455	9.56	chr19	17970322	17970886	564
RPL13A	TER genes (LCI)	NM_012423	+	chr19	49990310	49991010	chr19	49990523	49990992	469	chr19.2776	7.33	chr19	49990523	49990992	469
RPL21	TER genes (LCI)	NM_000982	+	chr13	27825191	27825891	chr13	27825403	27826115	712	chr13.150	11.7	chr13	27825403	27825891	488
RPL37A	TER genes (LCI)	NM_000998	+	chr2	217363019	217363719	chr2	217363157	217363954	797	chr2.2917	16	chr2	217363157	217363719	562
AAAS	Random control gene set	NM_015665	-	chr12	53715212	53715912	chr12	53715024	53715560	536	chr12.885	5.1	chr12	53715212	53715560	348
APOA4	Random control gene set	NM_000482	-	chr11	116693811	116694511	-	-	-	-	-	-	-	-	-	-
APOL3	Random control gene set	NM_145640	-	chr22	36556777	36557477	-	-	-	-	-	-	-	-	-	-
BCR	Random control gene set	NM_021574	+	chr22	23522051	23522751	-	-	-	-	-	-	-	-	-	-
CDC14B	Random control gene set	NM_001077181	-	chr9	99329003	99329703	chr9	99328843	99329448	605	chr9.795	5.78	chr9	99329003	99329448	445
CSNK1D	Random control gene set	NM_001893	-	chr17	80231394	80232094	chr17	80231277	80231528	251	chr17.3653	4.09	chr17	80231394	80231528	134
CYCS	Random control gene set	NM_018947	-	chr7	25164780	25165480	chr7	25164738	25165396	658	chr7.452	11.7	chr7	25164780	25165396	616
CYP20A1	Random control gene set	NM_177538	+	chr2	204102663	204103363	-	-	-	-	-	-	-	-	-	-
EPHA3	Random control gene set	NM_005233	+	chr3	89156173	89156873	-	-	-	-	-	-	-	-	-	-
FBXO3	Random control gene set	NM_033406	-	chr11	33795871	33796571	-	-	-	-	-	-	-	-	-	-
FGFR1OP	Random control gene set	NM_194429	+	chr6	167412304	167413004	-	-	-	-	-	-	-	-	-	-
FHL2	Random control gene set	NM_201555	-	chr2	106015481	106016181	-	-	-	-	-	-	-	-	-	-
FSCN3	Random control gene set	NM_020369	+	chr7	127233188	127233888	-	-	-	-	-	-	-	-	-	-
G6PC	Random control gene set	NM_000151	+	chr17	41052313	41053013	-	-	-	-	-	-	-	-	-	-
GABRA2	Random control gene set	NM_001114175	-	chr4	46391196	46391896	-	-	-	-	-	-	-	-	-	-
GALR3	Random control gene set	NM_003614	+	chr22	38218888	38219588	-	-	-	-	-	-	-	-	-	-
GKN1	Random control gene set	NM_019617	+	chr2	69201204	69201904	-	-	-	-	-	-	-	-	-	-
GLP2R	Random control gene set	NM_004246	+	chr17	9728880	9729580	-	-	-	-	-	-	-	-	-	-
GRAP	Random control gene set	NM_006613	-	chr17	18950136	18950836	-	-	-	-	-	-	-	-	-	-
HAO2	Random control gene set	NM_001005783	+	chr1	119910901	119911601	-	-	-	-	-	-	-	-	-	-
HOXA6	Random control gene set	NM_024014	-	chr7	27187193	27187893	-	-	-	-	-	-	-	-	-	-
HSF2	Random control gene set	NM_001135564	+	chr6	122720195	122720895	-	-	-	-	-	-	-	-	-	-
IDO1	Random control gene set	NM_002164	+	chr8	39770827	39771527	-	-	-	-	-	-	-	-	-	-
IFIT3	Random control gene set	NM_001549	+	chr10	91087101	91087801	-	-	-	-	-	-	-	-	-	-
IFT81	Random control gene set	NM_031473	+	chr12	110561639	110562339	chr12	110561790	110562107	317	chr12.1672	8.16	chr12	110561790	110562107	317
ITGA2	Random control gene set	NM_002203	+	chr5	52284655	52285355	-	-	-	-	-	-	-	-	-	-
KLK15	Random control gene set	NR_102274	-	chr19	51334579	51335279	-	-	-	-	-	-	-	-	-	-
KRT17	Random control gene set	NM_000422	-	chr17	39780682	39781382	-	-	-	-	-	-	-	-	-	-
LITAF	Random control gene set	NM_004862	-	chr16	11680029	11680729	-	-	-	-	-	-	-	-	-	-
ABCA5	Random control gene set	NM_172232	-	chr17	67323123	67323823	chr17	67323339	67323739	400	chr17.2683	5	chr17	67323339	67323739	400
ADD1	Random control gene set	NM_014189	+	chr4	2845083	2845783	-	-	-	-	-	-	-	-	-	-
BGN	Random control gene set	NM_001711	+	chrX	152759846	152760546	-	-	-	-	-	-	-	-	-	-
CLEC4M	Random control gene set	NM_001144906	+	chr19	7827534	7828234	-	-	-	-	-	-	-	-	-	-
CTSL1	Random control gene set	NM_001257972	+	chr9	90340474	90341174	-	-	-	-	-	-	-	-	-	-
CYP3A43	Random control gene set	NM_022820	+	chr7	99425135	99425835	-	-	-	-	-	-	-	-	-	-
DCAF6	Random control gene set	NM_018442	+	chr1	167905296	167905996	-	-	-	-	-	-	-	-	-	-
DSE	Random control gene set	NM_013352	+	chr6	116691609	116692309	-	-	-	-	-	-	-	-	-	-
EVI2B	Random control gene set	NM_006495	-	chr17	29640930	29641630	-	-	-	-	-	-	-	-	-	-
GJB5	Random control gene set	NM_005268	+	chr1	35220147	35220847	-	-	-	-	-	-	-	-	-	-
GPD1	Random control gene set	NM_001257199	+	chr12	50497101	50497801	chr12	50497686	50497835	149	chr12.742	4.38	chr12	50497686	50497801	115
IFNW1	Random control gene set	NM_002177	-	chr9	21141944	21142644	-	-	-	-	-	-	-	-	-	-
IFT57	Random control gene set	NM_018010	-	chr3	107941217	107941917	-	-	-	-	-	-	-	-	-	-
KHK	Random control gene set	NM_006488	+	chr2	27309110	27309810	chr2	27309284	27310104	820	chr2.553	16	chr2	27309284	27309810	526
LPCAT3	Random control gene set	NM_005768	-	chr12	7125642	7126342	chr12	7125777	7126385	608	chr12.266	4.58	chr12	7125777	7126342	565
MAPK13	Random control gene set	NM_002754	+	chr6	36097760	36098460	-	-	-	-	-	-	-	-	-	-
MYF5	Random control gene set	NM_005593	+	chr12	81110207	81110907	-	-	-	-	-	-	-	-	-	-
NCAPH2	Random control gene set	NM_001185011	+	chr22	50946144	50946844	chr22	50946558	50946792	234	chr22.1505	4.34	chr22	50946558	50946792	234
NOS2	Random control gene set	NM_000625	-	chr17	26127355	26128055	-	-	-	-	-	-	-	-	-	-
PAGE1	Random control gene set	NM_003785	-	chrX	49460396	49461096	-	-	-	-	-	-	-	-	-	-
PLEKHB2	Random control gene set	NM_017958	+	chr2	131861919	131862619	-	-	-	-	-	-	-	-	-	-
POT1	Random control gene set	NM_001042594	-	chr7	124569837	124570537	-	-	-	-	-	-	-	-	-	-
ROR2	Random control gene set	NM_004560	-	chr9	94712244	94712944	-	-	-	-	-	-	-	-	-	-
SETD1A	Random control gene set	NM_014712	+	chr16	30968114	30968814	chr16	30968345	30968644	299	chr16.1195	6.55	chr16	30968345	30968644	299
SLC6A2	Random control gene set	NM_001172504	+	chr16	55690055	55690755	-	-	-	-	-	-	-	-	-	-
UBE2E1	Random control gene set	NM_003341	+	chr3	23846883	23847583	chr3	23847352	23847586	234	chr3.328	5.5	chr3	23847352	23847583	231
LPCAT3	Random control gene set	NM_005768	-	chr12	7125642	7126342	-	-	-	-	-	-	-	-	-	-
NCAPH2	Random control gene set	NM_001185011	+	chr22	50946144	50946844	-	-	-	-	-	-	-	-	-	-
SLC6A2	Random control gene set	NM_001172504	+	chr16	55690055	55690755	-	-	-	-	-	-	-	-	-	-
TTLL1	Random control gene set	NM_012263	-	chr22	43485234	43485934	-	-	-	-	-	-	-	-	-	-
UBE2E1	Random control gene set	NM_003341	+	chr3	23846883	23847583	chr3	23847352	23847586	234	chr3.328	5.5	chr3	23847352	23847583	231
DKK1	DEGs upregulated in HRT subgroups	NM_012242	+	chr10	54073540	54074240	-	-	-	-	-	-	-	-	-	-
RELN	DEGs upregulated in HRT subgroups	NM_005045	-	chr7	103629763	103630463	-	-	-	-	chr7.1631	-	-	-	-	-
FABP5	DEGs upregulated in HRT subgroups	NM_001444	+	chr8	82192217	82192917	chr8	82192726	82193204	478	chr8.857	5.86	chr8	82192726	82192917	191
OAT	DEGs upregulated in HRT subgroups	NM_000274	-	chr10	126107345	126108045	-	-	-	-	-	-	-	-	-	-
FAM60A	DEGs upregulated in HRT subgroups	NM_021238	-	chr12	31478921	31479621	-	-	-	-	-	-	-	-	-	-
DNAJC12	DEGs upregulated in HRT subgroups	NM_021800	-	chr10	69597737	69598437	-	-	-	-	-	-	-	-	-	-
TOX3	DEGs upregulated in HRT subgroups	NM_001080430	-	chr16	52580606	52581306	-	-	-	-	-	-	-	-	-	-
CYBA	DEGs upregulated in HRT subgroups	NM_000101	-	chr16	88717292	88717992	chr16	88717165	88718195	1030	chr16.2601	13.7	chr16	88717292	88717992	700
RHOBTB1	DEGs upregulated in HRT subgroups	NM_014836	-	chr10	62703833	62704533	chr10	62704422	62704632	210	chr10.583	4.49	chr10	62704422	62704533	111
KRT20	DEGs upregulated in HRT subgroups	NM_019010	-	chr17	39041295	39041995	-	-	-	-	-	-	-	-	-	-
MYC	DEGs upregulated in HRT subgroups	NM_002467	+	chr8	128747814	128748514	-	-	-	-	-	-	-	-	-	-
IMPDH2	DEGs upregulated in HRT subgroups	NM_000884	-	chr3	49066675	49067375	chr3	49066570	49067008	438	chr3.797	11.8	chr3	49066675	49067008	333
EEF1B2	DEGs upregulated in HRT subgroups	NM_001959	+	chr2	207023817	207024517	chr2	207024090	207025053	963	chr2.2850	10.9	chr2	207024090	207024517	427
PLEKHB1	DEGs upregulated in HRT subgroups	NM_021200	+	chr11	73356722	73357422	-	-	-	-	-	-	-	-	-	-
ARID5B	DEGs upregulated in HRT subgroups	NM_032199	+	chr10	63660512	63661212	-	-	-	-	-	-	-	-	-	-
DDX21	DEGs upregulated in HRT subgroups	NM_004728	+	chr10	70715378	70716078	chr10	70715538	70716557	1019	chr10.659	16	chr10	70715538	70716078	540
RPS3	DEGs upregulated in HRT subgroups	NM_001005	+	chr11	75110034	75110734	chr11	75110391	75111006	615	chr11.1915	10.9	chr11	75110391	75110734	343
BZW2	DEGs upregulated in HRT subgroups	NM_001159767	+	chr7	16685258	16685958	chr7	16685712	16686231	519	chr7.363	5.98	chr7	16685712	16685958	246
RPL12	DEGs upregulated in HRT subgroups	NM_000976	-	chr9	130213511	130214211	chr9	130213350	130213987	637	chr9.1313	14.2	chr9	130213511	130213987	476
CTSC	DEGs upregulated in HRT subgroups	NM_148170	-	chr11	88070741	88071441	chr11	88070710	88071101	391	chr11.2075	8.62	chr11	88070741	88071101	360
RPL10A	DEGs upregulated in HRT subgroups	NM_007104	+	chr6	35435677	35436377	chr6	35435940	35436487	547	chr6.1065	16	chr6	35435940	35436377	437
MTHFD2	DEGs upregulated in HRT subgroups	NM_006636	+	chr2	74425189	74425889	chr2	74425538	74425943	405	chr2.1435	9.67	chr2	74425538	74425889	351
RPS24	DEGs upregulated in HRT subgroups	NM_001142283	+	chr10	79793017	79793717	chr10	79793441	79794098	657	chr10.916	11.5	chr10	79793441	79793717	276
RPL15	DEGs upregulated in HRT subgroups	NM_002948	+	chr3	23957794	23958494	chr3	23958407	23958989	582	chr3.336	12.6	chr3	23958407	23958494	87
TTYH1	DEGs upregulated in HRT subgroups	NM_020659	+	chr19	54926104	54926804	-	-	-	-	chr19.2989	-	-	-	-	-
FRAS1	DEGs upregulated in HRT subgroups	NM_025074	+	chr4	78978223	78978923	chr4	78977508	78978239	731	chr4.880	5.37	chr4	78978223	78978239	16
RPL26	DEGs upregulated in HRT subgroups	NM_000987	-	chr17	8286365	8287065	chr17	8286180	8287089	909	chr17.515	16	chr17	8286365	8287065	700
RBMS1	DEGs upregulated in HRT subgroups	NM_016836	-	chr2	161350118	161350818	-	-	-	-	-	-	-	-	-	-
EEF1G	DEGs upregulated in HRT subgroups	NM_001404	-	chr11	62341260	62341960	chr11	62341079	62341570	491	chr11.1043	7.9	chr11	62341260	62341570	310
RPS5	DEGs upregulated in HRT subgroups	NM_001009	+	chr19	58898135	58898835	chr19	58897808	58898864	1056	chr19.3200	16	chr19	58898135	58898835	700
RPL13A	DEGs upregulated in HRT subgroups	NM_012423	+	chr19	49990310	49991010	chr19	49990523	49990992	469	chr19.2776	7.33	chr19	49990523	49990992	469
CLIC1	DEGs upregulated in HRT subgroups	NM_001288	-	chr6_ssto_hap7	3034964	3035664	-	-	-	-	-	-	-	-	-	-
RPL13	DEGs upregulated in HRT subgroups	NM_000977	+	chr16	89626564	89627264	chr16	89626633	89627607	974	chr16.2683	10.2	chr16	89626633	89627264	631
RPL7A	DEGs upregulated in HRT subgroups	NM_000972	+	chr9	136214568	136215268	chr9	136214896	136215526	630	chr9.1722	13.9	chr9	136214896	136215268	372
NAP1L1	DEGs upregulated in HRT subgroups	NM_004537	-	chr12	76478538	76479238	-	-	-	-	-	-	-	-	-	-
GNL3	DEGs upregulated in HRT subgroups	NM_014366	+	chr3	52719435	52720135	chr3	52719765	52720551	786	chr3.1049	16	chr3	52719765	52720135	370
TGFBR2	DEGs upregulated in HRT subgroups	NM_001024847	+	chr3	30647493	30648193	chr3	30647577	30648299	722	chr3.379	7.68	chr3	30647577	30648193	616
RPS8	DEGs upregulated in HRT subgroups	NM_001012	+	chr1	45240745	45241445	chr1	45240903	45241727	824	chr1.1939	15.1	chr1	45240903	45241445	542
RPL36	DEGs upregulated in HRT subgroups	NM_033643	+	chr19	5689771	5690471	chr19	5690035	5690700	665	chr19.630	13.5	chr19	5690035	5690471	436
RPS6	DEGs upregulated in HRT subgroups	NM_001010	-	chr9	19380035	19380735	chr9	19379909	19380552	643	chr9.162	13.7	chr9	19380035	19380552	517
RPS21	DEGs upregulated in HRT subgroups	NM_001024	+	chr20	60961620	60962320	chr20	60961791	60962413	622	chr20.1485	13.4	chr20	60961791	60962320	529
RPS12	DEGs upregulated in HRT subgroups	NM_001016	+	chr6	133135207	133135907	chr6	133135149	133135921	772	chr6.2074	16	chr6	133135207	133135907	700
RPL36A	DEGs upregulated in HRT subgroups	NM_021029	+	chrX	100645377	100646077	chrX	100645697	100646512	815	chrX.1315	16	chrX	100645697	100646077	380
EIF3L	DEGs upregulated in HRT subgroups	NM_016091	+	chr22	38244878	38245578	chr22	38245204	38245499	295	chr22.931	6.02	chr22	38245204	38245499	295
RPL29	DEGs upregulated in HRT subgroups	NM_000992	-	chr3	52029758	52030458	chr3	52029531	52030136	605	chr3.983	11	chr3	52029758	52030136	378
LEF1	DEGs upregulated in HRT subgroups	NM_016269	-	chr4	109089912	109090612	-	-	-	-	-	-	-	-	-	-
RPLP0	DEGs upregulated in HRT subgroups	NM_053275	-	chr12	120638814	120639514	chr12	120638575	120639228	653	chr12.1892	14.7	chr12	120638814	120639228	414
TSPAN5	DEGs upregulated in HRT subgroups	NM_005723	-	chr4	99579612	99580312	-	-	-	-	-	-	-	-	-	-
RPL17	DEGs upregulated in HRT subgroups	NM_000985	-	chr18	47018735	47019435	chr18	47018601	47018916	315	chr18.498	4.97	chr18	47018735	47018916	181
TAF1D	DEGs upregulated in HRT subgroups	NM_024116	-	chr11	93474503	93475203	chr11	93473930	93474850	920	chr11.2101	11.5	chr11	93474503	93474850	347
ADSL	DEGs upregulated in HRT subgroups	NM_000026	+	chr22	40742003	40742703	chr22	40742343	40743038	695	chr22.1042	8.62	chr22	40742343	40742703	360
RPS17	DEGs upregulated in HRT subgroups	NM_001021	-	chr15	83209095	83209795	chr15	83208940	83209697	757	chr15.1200	15.3	chr15	83209095	83209697	602
CDK7	DEGs upregulated in HRT subgroups	NM_001799	+	chr5	68530121	68530821	-	-	-	-	-	-	-	-	-	-
MARCKS	DEGs upregulated in HRT subgroups	NM_002356	+	chr6	114178013	114178713	-	-	-	-	-	-	-	-	-	-
MEST	DEGs upregulated in HRT subgroups	NM_002402	+	chr7	130131398	130132098	-	-	-	-	-	-	-	-	-	-
RPL4	DEGs upregulated in HRT subgroups	NM_000968	-	chr15	66796993	66797693	chr15	66796842	66797310	468	chr15.723	8.48	chr15	66796993	66797310	317
RPL35A	DEGs upregulated in HRT subgroups	NM_000996	+	chr3	197676551	197677251	chr3	197676661	197677486	825	chr3.2817	12.6	chr3	197676661	197677251	590
SSB	DEGs upregulated in HRT subgroups	NM_003142	+	chr2	170654821	170655521	chr2	170655370	170655791	421	chr2.2463	5.08	chr2	170655370	170655521	151
GLRX3	DEGs upregulated in HRT subgroups	NM_006541	+	chr10	131934138	131934838	-	-	-	-	-	-	-	-	-	-
HDAC2	DEGs upregulated in HRT subgroups	NM_001527	-	chr6	114292159	114292859	chr6	114292281	114292900	619	chr6.1957	16	chr6	114292281	114292859	578
ACTG1	DEGs upregulated in HRT subgroups	NM_001614	-	chr17	79479692	79480392	chr17	79479684	79480111	427	chr17.3495	5.24	chr17	79479692	79480111	419
RPS15A	DEGs upregulated in HRT subgroups	NM_001019	-	chr16	18801456	18802156	chr16	18801328	18801857	529	chr16.756	10.3	chr16	18801456	18801857	401
ENC1	DEGs upregulated in HRT subgroups	NM_003633	-	chr5	73937049	73937749	chr5	73937075	73937536	461	chr5.588	9.23	chr5	73937075	73937536	461
EIF3H	DEGs upregulated in HRT subgroups	NM_003756	-	chr8	117767862	117768562	chr8	117767814	117768116	302	chr8.1119	5.3	chr8	117767862	117768116	254
TOMM20	DEGs upregulated in HRT subgroups	NM_014765	-	chr1	235292056	235292756	chr1	235292084	235292478	394	chr1.4769	9.12	chr1	235292084	235292478	394
RPS2	DEGs upregulated in HRT subgroups	NM_002952	-	chr16	2014627	2015327	chr16	2014493	2015370	877	chr16.195	16	chr16	2014627	2015327	700
RAN	DEGs upregulated in HRT subgroups	NM_006325	+	chr12	131356038	131356738	chr12	131356070	131356705	635	chr12.2239	10.5	chr12	131356070	131356705	635
PRMT1	DEGs upregulated in HRT subgroups	NM_001207042	+	chr19	50179908	50180608	chr19	50180335	50181123	788	chr19.2805	16	chr19	50180335	50180608	273
RPSA	DEGs upregulated in HRT subgroups	NM_001012321	+	chr3	39448610	39449310	chr3	39448014	39448689	675	chr3.552	16	chr3	39448610	39448689	79
RPL9	DEGs upregulated in HRT subgroups	NM_001024921	-	chr4	39460007	39460707	chr4	39460237	39460749	512	chr4.628	8.07	chr4	39460237	39460707	470
MFAP2	DEGs upregulated in HRT subgroups	NM_017459	-	chr1	17307881	17308581	-	-	-	-	-	-	-	-	-	-
RPL8	DEGs upregulated in HRT subgroups	NM_033301	-	chr8	146017529	146018229	chr8	146017313	146018092	779	chr8.1745	15.7	chr8	146017529	146018092	563
RPS27A	DEGs upregulated in HRT subgroups	NM_001135592	+	chr2	55458538	55459238	-	-	-	-	-	-	-	-	-	-
RPL28	DEGs upregulated in HRT subgroups	NM_001136134	+	chr19	55896799	55897499	chr19	55897139	55897454	315	chr19.3041	7.73	chr19	55897139	55897454	315
ITGA2	DEGs upregulated in HRT subgroups	NM_002203	+	chr5	52284655	52285355	-	-	-	-	chr5.375	-	-	-	-	-
RSL1D1	DEGs upregulated in HRT subgroups	NM_015659	-	chr16	11945242	11945942	chr16	11945018	11945686	668	chr16.644	16	chr16	11945242	11945686	444
RPL31	DEGs upregulated in HRT subgroups	NM_000993	+	chr2	101618190	101618890	chr2	101618539	101619053	514	chr2.1790	10.3	chr2	101618539	101618890	351
RPS4X	DEGs upregulated in HRT subgroups	NM_001007	-	chrX	71496941	71497641	chrX	71496683	71497369	686	chrX.1145	9.5	chrX	71496941	71497369	428
RPL3	DEGs upregulated in HRT subgroups	NM_000967	-	chr22	39715470	39716170	chr22	39715362	39715909	547	chr22.1011	10.9	chr22	39715470	39715909	439
SACS	DEGs upregulated in HRT subgroups	NM_001278055	-	chr13	23949482	23950182	-	-	-	-	-	-	-	-	-	-
IARS	DEGs upregulated in HRT subgroups	NM_002161	-	chr9	95055838	95056538	chr9	95055735	95056401	666	chr9.660	16	chr9	95055838	95056401	563
PHLDA1	DEGs upregulated in HRT subgroups	NM_007350	-	chr12	76425356	76426056	chr12	76425193	76425670	477	chr12.1301	6.01	chr12	76425356	76425670	314
NEDD9	DEGs upregulated in HRT subgroups	NM_182966	-	chr6	11232715	11233415	-	-	-	-	-	-	-	-	-	-
SMC3	DEGs upregulated in HRT subgroups	NM_005445	+	chr10	112326948	112327648	chr10	112326847	112327528	681	chr10.1592	13.9	chr10	112326948	112327528	580
NPM3	DEGs upregulated in HRT subgroups	NM_006993	-	chr10	103542970	103543670	chr10	103542663	103543201	538	chr10.1430	4.93	chr10	103542970	103543201	231
RPS13	DEGs upregulated in HRT subgroups	NM_001017	-	chr11	17099020	17099720	chr11	17098961	17099553	592	chr11.494	9.58	chr11	17099020	17099553	533
TCP1	DEGs upregulated in HRT subgroups	NM_030752	-	chr6	160210535	160211235	chr6	160210473	160210831	358	chr6.2414	5.2	chr6	160210535	160210831	296
ADNP	DEGs upregulated in HRT subgroups	NM_015339	-	chr20	49547327	49548027	-	-	-	-	-	-	-	-	-	-
RPL23A	DEGs upregulated in HRT subgroups	NM_000984	+	chr17	27046499	27047199	chr17	27046383	27047484	1101	chr17.963	16	chr17	27046499	27047199	700
RPS7	DEGs upregulated in HRT subgroups	NM_001011	+	chr2	3622352	3623052	chr2	3622612	3623189	577	chr2.54	9.74	chr2	3622612	3623052	440
RPS18	DEGs upregulated in HRT subgroups	NM_022551	+	chr6_ssto_hap7	4719553	4720253	-	-	-	-	-	-	-	-	-	-
NHP2L1	DEGs upregulated in HRT subgroups	NM_005008	-	chr22	42084713	42085413	chr22	42084454	42085061	607	chr22.1131	10.6	chr22	42084713	42085061	348
RPL6	DEGs upregulated in HRT subgroups	NM_001024662	-	chr12	112847243	112847943	chr12	112846874	112847514	640	chr12.1746	10.3	chr12	112847243	112847514	271
VPS54	DEGs upregulated in HRT subgroups	NM_016516	-	chr2	64246014	64246714	chr2	64246494	64246831	337	chr2.1168	4.76	chr2	64246494	64246714	220
FKBP10	DEGs upregulated in HRT subgroups	NM_021939	+	chr17	39968461	39969161	chr17	39968840	39969388	548	chr17.1520	16	chr17	39968840	39969161	321
ARF4	DEGs upregulated in HRT subgroups	NM_001660	-	chr3	57583015	57583715	chr3	57582987	57583777	790	chr3.1160	7.2	chr3	57583015	57583715	700
RPL23AP7	DEGs upregulated in HRT subgroups	NR_000029	-	chr2	114384515	114385215	chr2	114384259	114385096	837	chr2.2043	16	chr2	114384515	114385096	581
GREB1	DEGs upregulated in HRT subgroups	NM_014668	+	chr2	11673741	11674441	-	-	-	-	-	-	-	-	-	-
PPA1	DEGs upregulated in HRT subgroups	NM_021129	-	chr10	71992990	71993690	chr10	71993082	71993641	559	chr10.698	16	chr10	71993082	71993641	559
PDCD2	DEGs upregulated in HRT subgroups	NM_002598	-	chr6	170893580	170894280	chr6	170893541	170893873	332	chr6.2602	4.81	chr6	170893580	170893873	293
MAPRE1	DEGs upregulated in HRT subgroups	NM_012325	+	chr20	31407198	31407898	chr20	31407866	31408165	299	chr20.624	5.46	chr20	31407866	31407898	32
ADD3	DEGs upregulated in HRT subgroups	NM_019903	+	chr10	111765225	111765925	-	-	-	-	-	-	-	-	-	-
MAP4K4	DEGs upregulated in HRT subgroups	NM_004834	+	chr2	102313664	102314364	-	-	-	-	-	-	-	-	-	-
IPO7	DEGs upregulated in HRT subgroups	NM_006391	+	chr11	9405668	9406368	chr11	9405899	9406406	507	chr11.364	14.6	chr11	9405899	9406368	469
ATP1B3	DEGs upregulated in HRT subgroups	NM_001679	+	chr3	141594969	141595669	-	-	-	-	-	-	-	-	-	-
ACTL6A	DEGs upregulated in HRT subgroups	NM_004301	+	chr3	179280167	179280867	chr3	179280635	179281059	424	chr3.2380	5.12	chr3	179280635	179280867	232
CLNS1A	DEGs upregulated in HRT subgroups	NM_001293	-	chr11	77348651	77349351	chr11	77348560	77349085	525	chr11.1997	11.4	chr11	77348651	77349085	434
WDR12	DEGs upregulated in HRT subgroups	NM_018256	-	chr2	203776749	203777449	chr2	203776081	203777127	1046	chr2.2819	16	chr2	203776749	203777127	378
RBM3	DEGs upregulated in HRT subgroups	NM_006743	+	chrX	48432240	48432940	chrX	48432487	48433528	1041	chrX.718	16	chrX	48432487	48432940	453
RNF44	DEGs upregulated in HRT subgroups	NM_014901	-	chr5	175964221	175964921	chr5	175963963	175964449	486	chr5.1881	6.66	chr5	175964221	175964449	228
NRP1	DEGs upregulated in HRT subgroups	NM_003873	-	chr10	33623633	33624333	-	-	-	-	-	-	-	-	-	-
LBR	DEGs upregulated in HRT subgroups	NM_194442	-	chr1	225616357	225617057	-	-	-	-	-	-	-	-	-	-
RPS9	DEGs upregulated in HRT subgroups	NM_001013	+	chr19	54704225	54704925	chr19	54704370	54705045	675	chr19.2973	7.12	chr19	54704370	54704925	555
NCL	DEGs upregulated in HRT subgroups	NM_005381	-	chr2	232329005	232329705	chr2	232328286	232329782	1496	chr2.3200	16	chr2	232329005	232329705	700
RPS25	DEGs upregulated in HRT subgroups	NM_001028	-	chr11	118888857	118889557	chr11	118888748	118889271	523	chr11.2385	7.66	chr11	118888857	118889271	414
UBE2E1	DEGs upregulated in HRT subgroups	NM_003341	+	chr3	23846883	23847583	chr3	23847352	23847586	234	chr3.328	5.5	chr3	23847352	23847583	231
CKLF	DEGs upregulated in HRT subgroups	NM_016326	+	chr16	66585965	66586665	-	-	-	-	-	-	-	-	-	-
NCBP2	DEGs upregulated in HRT subgroups	NM_001042540	-	chr3	196669264	196669964	chr3	196669120	196669667	547	chr3.2758	16	chr3	196669264	196669667	403
RANBP1	DEGs upregulated in HRT subgroups	NM_001278639	+	chr22	20102960	20103660	-	-	-	-	-	-	-	-	-	-
MID1	DEGs upregulated in HRT subgroups	NM_001098624	-	chrX	10645579	10646279	-	-	-	-	-	-	-	-	-	-
NME1-NME2	DEGs upregulated in HRT subgroups	NM_001018136	+	chr17	49230396	49231096	chr17	49230622	49231404	782	chr17.2229	16	chr17	49230622	49231096	474
RPL27	DEGs upregulated in HRT subgroups	NM_000988	+	chr17	41149945	41150645	chr17	41150131	41150896	765	chr17.1661	15.5	chr17	41150131	41150645	514
RPL34	DEGs upregulated in HRT subgroups	NM_033625	+	chr4	109541248	109541948	chr4	109541555	109542105	550	chr4.1066	7.67	chr4	109541555	109541948	393
EIF4B	DEGs upregulated in HRT subgroups	NM_001417	+	chr12	53399541	53400241	chr12	53399881	53401238	1357	chr12.829	13	chr12	53399881	53400241	360
ARL5A	DEGs upregulated in HRT subgroups	NM_012097	-	chr2	152684809	152685509	chr2	152684847	152685211	364	chr2.2345	5.64	chr2	152684847	152685211	364
RPS29	DEGs upregulated in HRT subgroups	NM_001032	-	chr14	50052934	50053634	chr14	50052739	50053324	585	chr14.330	9.08	chr14	50052934	50053324	390
GPR44	DEGs upregulated in HRT subgroups	NM_004778	-	chr11	60623244	60623944	-	-	-	-	-	-	-	-	-	-
PTPRG	DEGs upregulated in HRT subgroups	NM_002841	+	chr3	61546742	61547442	chr3	61547102	61547371	269	chr3.1239	5.24	chr3	61547102	61547371	269
HNRNPA0	DEGs upregulated in HRT subgroups	NM_006805	-	chr5	137089839	137090539	-	-	-	-	-	-	-	-	-	-
GYG1	DEGs upregulated in HRT subgroups	NM_004130	+	chr3	148708694	148709394	chr3	148709109	148709442	333	chr3.2072	8.13	chr3	148709109	148709394	285
RPS15	DEGs upregulated in HRT subgroups	NM_001018	+	chr19	1437862	1438562	chr19	1438061	1438670	609	chr19.218	10.9	chr19	1438061	1438562	501
LIMS1	DEGs upregulated in HRT subgroups	NM_001193482	+	chr2	109223116	109223816	-	-	-	-	-	-	-	-	-	-
IGBP1	DEGs upregulated in HRT subgroups	NM_001551	+	chrX	69352817	69353517	-	-	-	-	-	-	-	-	-	-
PDLIM1	DEGs upregulated in HRT subgroups	NM_020992	-	chr10	97050705	97051405	-	-	-	-	-	-	-	-	-	-
IFNGR2	DEGs upregulated in HRT subgroups	NM_005534	+	chr21	34774701	34775401	-	-	-	-	-	-	-	-	-	-
CD2AP	DEGs upregulated in HRT subgroups	NM_012120	+	chr6	47445024	47445724	chr6	47445284	47445566	282	chr6.1544	5.03	chr6	47445284	47445566	282
CCT7	DEGs upregulated in HRT subgroups	NM_006429	+	chr2	73460863	73461563	chr2	73461235	73461844	609	chr2.1395	8.66	chr2	73461235	73461563	328
RPS14	DEGs upregulated in HRT subgroups	NM_005617	-	chr5	149829119	149829819	chr5	149828870	149829734	864	chr5.1575	11.7	chr5	149829119	149829734	615
NUP37	DEGs upregulated in HRT subgroups	NM_024057	-	chr12	102512161	102512861	-	-	-	-	-	-	-	-	-	-
RPL24	DEGs upregulated in HRT subgroups	NM_000986	-	chr3	101405363	101406063	chr3	101405291	101405757	466	chr3.1454	10.4	chr3	101405363	101405757	394
TUBB6	DEGs upregulated in HRT subgroups	NM_032525	+	chr18	12307557	12308257	-	-	-	-	-	-	-	-	-	-
DDX50	DEGs upregulated in HRT subgroups	NM_024045	+	chr10	70660533	70661233	chr10	70660406	70661193	787	chr10.650	5.83	chr10	70660533	70661193	660
LMCD1	DEGs upregulated in HRT subgroups	NM_001278233	+	chr3	8542992	8543692	-	-	-	-	-	-	-	-	-	-
RPL19	DEGs upregulated in HRT subgroups	NM_000981	+	chr17	37356035	37356735	chr17	37355988	37357057	1069	chr17.1340	16	chr17	37356035	37356735	700
TIMM9	DEGs upregulated in HRT subgroups	NM_012460	-	chr14	58894132	58894832	-	-	-	-	-	-	-	-	-	-
RPL32	DEGs upregulated in HRT subgroups	NM_001007073	-	chr3	12882881	12883581	chr3	12882669	12883237	568	chr3.197	12.6	chr3	12882881	12883237	356
FERMT1	DEGs upregulated in HRT subgroups	NM_017671	-	chr20	6103991	6104691	-	-	-	-	-	-	-	-	-	-
WDR43	DEGs upregulated in HRT subgroups	NM_015131	+	chr2	29117008	29117708	chr2	29117236	29118669	1433	chr2.642	16	chr2	29117236	29117708	472
AMD1	DEGs upregulated in HRT subgroups	NM_001634	+	chr6	111195486	111196186	chr6	111195719	111196051	332	chr6.1921	4.02	chr6	111195719	111196051	332
FXR1	DEGs upregulated in HRT subgroups	NM_005087	+	chr3	180629733	180630433	-	-	-	-	-	-	-	-	-	-
RCN2	DEGs upregulated in HRT subgroups	NM_002902	+	chr15	77223461	77224161	-	-	-	-	-	-	-	-	-	-
KIAA0020	DEGs upregulated in HRT subgroups	NM_014878	-	chr9	2843930	2844630	chr9	2843888	2844418	530	chr9.24	16	chr9	2843930	2844418	488
DYNC1I2	DEGs upregulated in HRT subgroups	NM_001378	+	chr2	172543418	172544118	chr2	172543874	172544093	219	chr2.2505	4.39	chr2	172543874	172544093	219
PON2	DEGs upregulated in HRT subgroups	NM_001018161	-	chr7	95064184	95064884	chr7	95064072	95064408	336	chr7.1285	4.03	chr7	95064184	95064408	224
UBE2E3	DEGs upregulated in HRT subgroups	NM_006357	+	chr2	181844807	181845507	-	-	-	-	-	-	-	-	-	-
METTL5	DEGs upregulated in HRT subgroups	NM_014168	-	chr2	170681241	170681941	chr2	170681263	170681678	415	chr2.2464	9.24	chr2	170681263	170681678	415
MFF	DEGs upregulated in HRT subgroups	NM_001277061	+	chr2	228189366	228190066	chr2	228189715	228190118	403	chr2.3144	14.4	chr2	228189715	228190066	351
GCSH	DEGs upregulated in HRT subgroups	NM_004483	-	chr16	81129780	81130480	chr16	81129411	81130444	1033	chr16.2229	9.94	chr16	81129780	81130444	664
EIF3F	DEGs upregulated in HRT subgroups	NM_003754	+	chr11	8008366	8009066	chr11	8008562	8009011	449	chr11.335	9.65	chr11	8008562	8009011	449
RPL22	DEGs upregulated in HRT subgroups	NM_000983	-	chr1	6259479	6260179	chr1	6259398	6259897	499	chr1.336	12	chr1	6259479	6259897	418
RPL18A	DEGs upregulated in HRT subgroups	NM_000980	+	chr19	17970186	17970886	chr19	17970322	17971187	865	chr19.1455	9.56	chr19	17970322	17970886	564
HDAC4	DEGs upregulated in HRT subgroups	NM_006037	-	chr2	240322443	240323143	chr2	240323044	240323554	510	chr2.3454	12.5	chr2	240323044	240323143	99
CCT2	DEGs upregulated in HRT subgroups	NM_001198842	+	chr12	69978961	69979661	chr12	69979120	69979645	525	chr12.1264	9.8	chr12	69979120	69979645	525
DUSP22	DEGs upregulated in HRT subgroups	NM_001286555	+	chr6	291556	292256	-	-	-	-	-	-	-	-	-	-
TIAL1	DEGs upregulated in HRT subgroups	NM_003252	-	chr10	121356341	121357041	chr10	121356142	121357043	901	chr10.1746	16	chr10	121356341	121357041	700
BTF3	DEGs upregulated in HRT subgroups	NM_001207	+	chr5	72793749	72794449	chr5	72793988	72794633	645	chr5.568	8.39	chr5	72793988	72794449	461
RPS11	DEGs upregulated in HRT subgroups	NM_001015	+	chr19	49999121	49999821	chr19	49999115	49999737	622	chr19.2779	11.1	chr19	49999121	49999737	616
G3BP2	DEGs upregulated in HRT subgroups	NM_203504	-	chr4	76598467	76599167	chr4	76598522	76598903	381	chr4.820	4.39	chr4	76598522	76598903	381
ZC3H15	DEGs upregulated in HRT subgroups	NM_018471	+	chr2	187350384	187351084	chr2	187350533	187351529	996	chr2.2665	10.5	chr2	187350533	187351084	551
NSA2	DEGs upregulated in HRT subgroups	NM_014886	+	chr5	74062315	74063015	chr5	74062903	74063210	307	chr5.590	9.39	chr5	74062903	74063015	112
BCCIP	DEGs upregulated in HRT subgroups	NM_016567	+	chr10	127511603	127512303	chr10	127511950	127512205	255	chr10.1868	4.1	chr10	127511950	127512205	255
APEX1	DEGs upregulated in HRT subgroups	NM_001641	+	chr14	20922789	20923489	chr14	20922748	20923782	1034	chr14.6	16	chr14	20922789	20923489	700
SUMO2	DEGs upregulated in HRT subgroups	NM_006937	-	chr17	73178898	73179598	-	-	-	-	-	-	-	-	-	-
ACSL3	DEGs upregulated in HRT subgroups	NM_004457	+	chr2	223725231	223725931	-	-	-	-	-	-	-	-	-	-
FAIM	DEGs upregulated in HRT subgroups	NM_018147	+	chr3	138327418	138328118	chr3	138327462	138328137	675	chr3.1971	7.89	chr3	138327462	138328118	656
RSL24D1	DEGs upregulated in HRT subgroups	NM_016304	-	chr15	55489031	55489731	chr15	55488667	55489593	926	chr15.484	16	chr15	55489031	55489593	562
PPP3CB	DEGs upregulated in HRT subgroups	NM_021132	-	chr10	75255582	75256282	-	-	-	-	-	-	-	-	-	-
EIF1B	DEGs upregulated in HRT subgroups	NM_005875	+	chr3	40350672	40351372	chr3	40351003	40351283	280	chr3.557	4.02	chr3	40351003	40351283	280
TRIM24	DEGs upregulated in HRT subgroups	NM_003852	+	chr7	138144578	138145278	-	-	-	-	-	-	-	-	-	-
RBMX	DEGs upregulated in HRT subgroups	NM_002139	-	chrX	135962739	135963439	chrX	135962656	135963147	491	chrX.1776	7.14	chrX	135962739	135963147	408
CCDC6	DEGs upregulated in HRT subgroups	NM_005436	-	chr10	61666214	61666914	chr10	61666308	61666863	555	chr10.580	7.68	chr10	61666308	61666863	555
EEF1A1	DEGs upregulated in HRT subgroups	NM_001402	-	chr6	74230555	74231255	chr6	74230364	74231175	811	chr6.1652	8.02	chr6	74230555	74231175	620
CACYBP	DEGs upregulated in HRT subgroups	NM_014412	+	chr1	174968391	174969091	chr1	174968332	174969269	937	chr1.3805	6.38	chr1	174968391	174969091	700
CHORDC1	DEGs upregulated in HRT subgroups	NM_012124	-	chr11	89956332	89957032	-	-	-	-	-	-	-	-	-	-
MINPP1	DEGs upregulated in HRT subgroups	NM_004897	+	chr10	89263722	89264422	-	-	-	-	-	-	-	-	-	-
RPS3A	DEGs upregulated in HRT subgroups	NM_001006	+	chr4	152020224	152020924	chr4	152020517	152021224	707	chr4.1289	10.5	chr4	152020517	152020924	407
CKAP2	DEGs upregulated in HRT subgroups	NM_018204	+	chr13	53028994	53029694	-	-	-	-	-	-	-	-	-	-
YAP1	DEGs upregulated in HRT subgroups	NM_001130145	+	chr11	101980691	101981391	chr11	101980788	101981100	312	chr11.2151	4.01	chr11	101980788	101981100	312
CBFB	DEGs upregulated in HRT subgroups	NM_001755	+	chr16	67062549	67063249	chr16	67062678	67062963	285	chr16.1732	4.33	chr16	67062678	67062963	285
TPRKB	DEGs upregulated in HRT subgroups	NM_016058	-	chr2	73964317	73965017	-	-	-	-	-	-	-	-	-	-
ALCAM	DEGs upregulated in HRT subgroups	NM_001627	+	chr3	105085056	105085756	chr3	105085359	105085787	428	chr3.1461	7.15	chr3	105085359	105085756	397
MRS2	DEGs upregulated in HRT subgroups	NM_020662	+	chr6	24402635	24403335	chr6	24403121	24403684	563	chr6.448	4.47	chr6	24403121	24403335	214
RUVBL1	DEGs upregulated in HRT subgroups	NM_003707	-	chr3	127842471	127843171	chr3	127842311	127843066	755	chr3.1750	16	chr3	127842471	127843066	595
RPL27A	DEGs upregulated in HRT subgroups	NM_000990	+	chr11	8703494	8704194	chr11	8703928	8704848	920	chr11.341	8.18	chr11	8703928	8704194	266
ZFP36L2	DEGs upregulated in HRT subgroups	NM_006887	-	chr2	43453545	43454245	chr2	43453774	43454671	897	chr2.869	16	chr2	43453774	43454245	471
CCT6A	DEGs upregulated in HRT subgroups	NM_001762	+	chr7	56118877	56119577	chr7	56118844	56119668	824	chr7.852	10.7	chr7	56118877	56119577	700
JMJD1C	DEGs upregulated in HRT subgroups	NM_032776	-	chr10	65225561	65226261	chr10	65225598	65225878	280	chr10.593	5.72	chr10	65225598	65225878	280
RPL37A	DEGs upregulated in HRT subgroups	NM_000998	+	chr2	217363019	217363719	chr2	217363157	217363954	797	chr2.2917	16	chr2	217363157	217363719	562
EMG1	DEGs upregulated in HRT subgroups	NM_006331	+	chr12	7079443	7080143	chr12	7079147	7080293	1146	chr12.263	14.3	chr12	7079443	7080143	700
PPP2R3C	DEGs upregulated in HRT subgroups	NM_017917	-	chr14	35591319	35592019	chr14	35590979	35591942	963	chr14.262	6.74	chr14	35591319	35591942	623
CDC123	DEGs upregulated in HRT subgroups	NM_006023	+	chr10	12237460	12238160	chr10	12237653	12238495	842	chr10.147	10.1	chr10	12237653	12238160	507
METAP1	DEGs upregulated in HRT subgroups	NM_015143	+	chr4	99916287	99916987	chr4	99916474	99917472	998	chr4.993	9.61	chr4	99916474	99916987	513
KIF5B	DEGs upregulated in HRT subgroups	NM_004521	-	chr10	32345171	32345871	-	-	-	-	-	-	-	-	-	-
MRE11A	DEGs upregulated in HRT subgroups	NM_005591	-	chr11	94226840	94227540	-	-	-	-	-	-	-	-	-	-
TRIP10	DEGs upregulated in HRT subgroups	NM_004240	+	chr19	6739192	6739892	-	-	-	-	-	-	-	-	-	-
CAPRIN1	DEGs upregulated in HRT subgroups	NM_005898	+	chr11	34072729	34073429	chr11	34072918	34073324	406	chr11.634	5.56	chr11	34072918	34073324	406
ASNSD1	DEGs upregulated in HRT subgroups	NM_019048	+	chr2	190525624	190526324	-	-	-	-	-	-	-	-	-	-
TOP2B	DEGs upregulated in HRT subgroups	NM_001068	-	chr3	25705663	25706363	-	-	-	-	-	-	-	-	-	-
TANK	DEGs upregulated in HRT subgroups	NM_004180	+	chr2	161992965	161993665	-	-	-	-	-	-	-	-	-	-
RPL37	DEGs upregulated in HRT subgroups	NM_000997	-	chr5	40835187	40835887	chr5	40834983	40835717	734	chr5.285	14.5	chr5	40835187	40835717	530
PLTP	DEGs upregulated in HRT subgroups	NM_006227	-	chr20	44540803	44541503	-	-	-	-	-	-	-	-	-	-
STX7	DEGs upregulated in HRT subgroups	NM_003569	-	chr6	132834137	132834837	-	-	-	-	-	-	-	-	-	-
TMEM43	DEGs upregulated in HRT subgroups	NM_024334	+	chr3	14165939	14166639	chr3	14165581	14166690	1109	chr3.264	16	chr3	14165939	14166639	700
ANKRD11	DEGs upregulated in HRT subgroups	NM_001256182	-	chr16	89556769	89557469	-	-	-	-	-	-	-	-	-	-
PGM3	DEGs upregulated in HRT subgroups	NM_001199917	-	chr6	83903455	83904155	-	-	-	-	-	-	-	-	-	-
XPOT	DEGs upregulated in HRT subgroups	NM_007235	+	chr12	64797652	64798352	chr12	64797930	64798296	366	chr12.1174	6.73	chr12	64797930	64798296	366
RPL38	DEGs upregulated in HRT subgroups	NM_000999	+	chr17	72199294	72199994	chr17	72199556	72200476	920	chr17.2795	16	chr17	72199556	72199994	438
ADSS	DEGs upregulated in HRT subgroups	NM_001126	-	chr1	244615236	244615936	chr1	244615119	244615657	538	chr1.4851	4.81	chr1	244615236	244615657	421
CSNK2A2	DEGs upregulated in HRT subgroups	NM_001896	-	chr16	58231582	58232282	-	-	-	-	-	-	-	-	-	-
VPS24	DEGs upregulated in HRT subgroups	NM_001193517	-	chr2	86790420	86791120	chr2	86790512	86790792	280	chr2.1596	6.01	chr2	86790512	86790792	280
GTF3C3	DEGs upregulated in HRT subgroups	NM_001206774	-	chr2	197664292	197664992	chr2	197664323	197664608	285	chr2.2730	8.96	chr2	197664323	197664608	285
TMEM185B	DEGs upregulated in HRT subgroups	NM_024121	-	chr2	120980784	120981484	-	-	-	-	-	-	-	-	-	-
SEH1L	DEGs upregulated in HRT subgroups	NM_031216	+	chr18	12947482	12948182	chr18	12947996	12948850	854	chr18.235	16	chr18	12947996	12948182	186
SNX5	DEGs upregulated in HRT subgroups	NM_152227	-	chr20	17949434	17950134	chr20	17949037	17949835	798	chr20.361	16	chr20	17949434	17949835	401
XRCC5	DEGs upregulated in HRT subgroups	NM_021141	+	chr2	216973519	216974219	chr2	216973777	216974195	418	chr2.2909	5.96	chr2	216973777	216974195	418
EIF4G2	DEGs upregulated in HRT subgroups	NM_001042559	-	chr11	10830382	10831082	chr11	10830571	10830896	325	chr11.404	6.66	chr11	10830571	10830896	325
GMPS	DEGs upregulated in HRT subgroups	NM_003875	+	chr3	155587824	155588524	-	-	-	-	-	-	-	-	-	-
TTC27	DEGs upregulated in HRT subgroups	NM_001193509	+	chr2	32852586	32853286	chr2	32852948	32853454	506	chr2.672	14.4	chr2	32852948	32853286	338
RBM12	DEGs upregulated in HRT subgroups	NM_006047	-	chr20	34252678	34253378	chr20	34252586	34252985	399	chr20.756	4.95	chr20	34252678	34252985	307
DNAJC10	DEGs upregulated in HRT subgroups	NM_018981	+	chr2	183580267	183580967	chr2	183580809	183581158	349	chr2.2656	7.93	chr2	183580809	183580967	158
BUB3	DEGs upregulated in HRT subgroups	NM_004725	+	chr10	124913259	124913959	chr10	124913520	124913766	246	chr10.1815	4.85	chr10	124913520	124913766	246
AZIN1	DEGs upregulated in HRT subgroups	NM_148174	-	chr8	103876228	103876928	-	-	-	-	-	-	-	-	-	-
MOBKL3	DEGs upregulated in HRT subgroups	NM_001202485	+	chr2	198364220	198364920	chr2	198363783	198365478	1695	chr2.2734	16	chr2	198364220	198364920	700
RPL23	DEGs upregulated in HRT subgroups	NM_000978	-	chr17	37009853	37010553	chr17	37009535	37010272	737	chr17.1314	16	chr17	37009853	37010272	419
HSPD1	DEGs upregulated in HRT subgroups	NM_002156	-	chr2	198364440	198365140	chr2	198363783	198365478	1695	chr2.2734	16	chr2	198364440	198365140	700
LCMT1	DEGs upregulated in HRT subgroups	NM_016309	+	chr16	25122546	25123246	-	-	-	-	-	-	-	-	-	-
RPS6KA3	DEGs upregulated in HRT subgroups	NM_004586	-	chrX	20284550	20285250	-	-	-	-	-	-	-	-	-	-
CS	DEGs upregulated in HRT subgroups	NM_004077	-	chr12	56693975	56694675	chr12	56693681	56694012	331	chr12.1019	5.48	chr12	56693975	56694012	37
ZNHIT6	DEGs upregulated in HRT subgroups	NM_017953	-	chr1	86173916	86174616	chr1	86173874	86174262	388	chr1.2506	7.55	chr1	86173916	86174262	346
CTTN	DEGs upregulated in HRT subgroups	NM_005231	+	chr11	70244111	70244811	chr11	70243990	70244662	672	chr11.1698	10.4	chr11	70244111	70244662	551
RPL30	DEGs upregulated in HRT subgroups	NM_000989	-	chr8	99057618	99058318	chr8	99057437	99058030	593	chr8.975	9.5	chr8	99057618	99058030	412
DHX9	DEGs upregulated in HRT subgroups	NM_001357	+	chr1	182807938	182808638	chr1	182808300	182808917	617	chr1.3913	7.94	chr1	182808300	182808638	338
NACA	DEGs upregulated in HRT subgroups	NM_001113202	-	chr12	57119126	57119826	chr12	57118780	57119364	584	chr12.1038	11.5	chr12	57119126	57119364	238
RBM7	DEGs upregulated in HRT subgroups	NM_001286045	+	chr11	114270750	114271450	-	-	-	-	-	-	-	-	-	-
SSFA2	DEGs upregulated in HRT subgroups	NM_006751	+	chr2	182755942	182756642	-	-	-	-	-	-	-	-	-	-
UBXN1	DEGs upregulated in HRT subgroups	NM_001286078	-	chr11	62446389	62447089	chr11	62446409	62446893	484	chr11.1066	7.76	chr11	62446409	62446893	484
ANAPC1	DEGs upregulated in HRT subgroups	NM_022662	-	chr2	112641541	112642241	chr2	112641466	112642149	683	chr2.1982	5.99	chr2	112641541	112642149	608
PTTG1IP	DEGs upregulated in HRT subgroups	NM_004339	-	chr21	46293618	46294318	-	-	-	-	-	-	-	-	-	-
RBM16	DEGs upregulated in HRT subgroups	NM_001286189	+	chr6	155054011	155054711	chr6	155054170	155055509	1339	chr6.2260	9.6	chr6	155054170	155054711	541
NHP2	DEGs upregulated in HRT subgroups	NM_017838	-	chr5	177580761	177581461	chr5	177580618	177581098	480	chr5.1970	8.07	chr5	177580761	177581098	337
CSNK2A1	DEGs upregulated in HRT subgroups	NM_177559	-	chr20	524282	524982	chr20	524128	524809	681	chr20.41	5.6	chr20	524282	524809	527
LETMD1	DEGs upregulated in HRT subgroups	NM_015416	+	chr12	51441581	51442281	chr12	51441954	51442248	294	chr12.758	4.98	chr12	51441954	51442248	294
BCLAF1	DEGs upregulated in HRT subgroups	NM_001077440	-	chr6	136610789	136611489	chr6	136610765	136611334	569	chr6.2089	6.12	chr6	136610789	136611334	545
LGR5	DEGs upregulated in HRT subgroups	NM_003667	+	chr12	71833049	71833749	-	-	-	-	-	-	-	-	-	-
NFU1	DEGs upregulated in HRT subgroups	NM_015700	-	chr2	69664560	69665260	-	-	-	-	-	-	-	-	-	-
NIP7	DEGs upregulated in HRT subgroups	NM_016101	+	chr16	69372914	69373614	chr16	69373381	69373991	610	chr16.1909	11.3	chr16	69373381	69373614	233
KIF2A	DEGs upregulated in HRT subgroups	NM_001098511	+	chr5	61601488	61602188	chr5	61601603	61601905	302	chr5.456	5.74	chr5	61601603	61601905	302
TRMT112	DEGs upregulated in HRT subgroups	NM_001286082	-	chr11	64085356	64086056	chr11	64085507	64085753	246	chr11.1202	4.37	chr11	64085507	64085753	246
TBP	DEGs upregulated in HRT subgroups	NM_003194	+	chr6	170862920	170863620	chr6	170863178	170863550	372	chr6.2601	6.72	chr6	170863178	170863550	372
HAT1	DEGs upregulated in HRT subgroups	NM_003642	+	chr2	172778434	172779134	-	-	-	-	-	-	-	-	-	-
ADORA2B	DEGs upregulated in HRT subgroups	NM_000676	+	chr17	15847730	15848430	chr17	15848275	15848718	443	chr17.587	8.14	chr17	15848275	15848430	155
ITGB1BP1	DEGs upregulated in HRT subgroups	NM_004763	-	chr2	9563443	9564143	chr2	9563416	9563932	516	chr2.151	7.67	chr2	9563443	9563932	489
IFT52	DEGs upregulated in HRT subgroups	NM_016004	+	chr20	42218752	42219452	-	-	-	-	-	-	-	-	-	-
MORF4L1	DEGs upregulated in HRT subgroups	NM_006791	+	chr15	79164622	79165322	-	-	-	-	chr15.1117	-	-	-	-	-
MTX2	DEGs upregulated in HRT subgroups	NM_006554	+	chr2	177133622	177134322	-	-	-	-	-	-	-	-	-	-
MRPL3	DEGs upregulated in HRT subgroups	NM_007208	-	chr3	131221660	131222360	chr3	131221473	131222045	572	chr3.1879	16	chr3	131221660	131222045	385
VPS26A	DEGs upregulated in HRT subgroups	NM_004896	+	chr10	70883407	70884107	-	-	-	-	-	-	-	-	-	-
RNF216	DEGs upregulated in HRT subgroups	NM_207111	-	chr7	5821161	5821861	chr7	5821187	5821457	270	chr7.286	4.74	chr7	5821187	5821457	270
YEATS4	DEGs upregulated in HRT subgroups	NM_006530	+	chr12	69752989	69753689	chr12	69753496	69753937	441	chr12.1255	4.14	chr12	69753496	69753689	193
SEC11A	DEGs upregulated in HRT subgroups	NM_001271919	-	chr15	85259491	85260191	chr15	85259159	85259619	460	chr15.1230	6.92	chr15	85259491	85259619	128
ELF1	DEGs upregulated in HRT subgroups	NM_001145353	-	chr13	41556218	41556918	-	-	-	-	-	-	-	-	-	-
ADAM10	DEGs upregulated in HRT subgroups	NM_001110	-	chr15	59041977	59042677	-	-	-	-	-	-	-	-	-	-
TFB2M	DEGs upregulated in HRT subgroups	NM_022366	-	chr1	246729365	246730065	chr1	246729270	246729950	680	chr1.4903	16	chr1	246729365	246729950	585
FBXO21	DEGs upregulated in HRT subgroups	NM_033624	-	chr12	117628100	117628800	-	-	-	-	-	-	-	-	-	-
ARPC3	DEGs upregulated in HRT subgroups	NM_001278556	-	chr12	110888016	110888716	-	-	-	-	-	-	-	-	-	-
RPL41	DEGs upregulated in HRT subgroups	NM_021104	+	chr12	56509873	56510573	chr12	56510234	56510742	508	chr12.984	9.99	chr12	56510234	56510573	339
NET1	DEGs upregulated in HRT subgroups	NM_005863	+	chr10	5488013	5488713	chr10	5488475	5488795	320	chr10.49	7.27	chr10	5488475	5488713	238
PTPN2	DEGs upregulated in HRT subgroups	NM_002828	-	chr18	12884134	12884834	chr18	12883627	12884322	695	chr18.230	7.23	chr18	12884134	12884322	188
HSPA8	DEGs upregulated in HRT subgroups	NM_006597	-	chr11	122932843	122933543	-	-	-	-	-	-	-	-	-	-
DUSP11	DEGs upregulated in HRT subgroups	NM_003584	-	chr2	74007084	74007784	chr2	74007186	74007375	189	chr2.1417	4.34	chr2	74007186	74007375	189
UFC1	DEGs upregulated in HRT subgroups	NM_016406	+	chr1	161123033	161123733	chr1	161123614	161124067	453	chr1.3616	9.4	chr1	161123614	161123733	119
PWP1	DEGs upregulated in HRT subgroups	NM_007062	+	chr12	108079089	108079789	chr12	108079179	108079865	686	chr12.1560	16	chr12	108079179	108079789	610
TSEN2	DEGs upregulated in HRT subgroups	NM_025265	+	chr3	12525509	12526209	chr3	12525677	12526777	1100	chr3.182	10	chr3	12525677	12526209	532
SEC23IP	DEGs upregulated in HRT subgroups	NM_007190	+	chr10	121651584	121652284	chr10	121651919	121652301	382	chr10.1764	8.25	chr10	121651919	121652284	365
ATG4B	DEGs upregulated in HRT subgroups	NM_013325	+	chr2	242576526	242577226	chr2	242576847	242577185	338	chr2.3571	6.28	chr2	242576847	242577185	338
ANXA11	DEGs upregulated in HRT subgroups	NM_001157	-	chr10	81965128	81965828	-	-	-	-	-	-	-	-	-	-
SF3B1	DEGs upregulated in HRT subgroups	NM_012433	-	chr2	198299571	198300271	chr2	198299678	198300109	431	chr2.2732	4.96	chr2	198299678	198300109	431
SYNCRIP	DEGs upregulated in HRT subgroups	NM_006372	-	chr6	86352843	86353543	chr6	86352429	86354085	1656	chr6.1720	16	chr6	86352843	86353543	700
GART	DEGs upregulated in HRT subgroups	NM_001136005	-	chr21	34914995	34915695	chr21	34914817	34915610	793	chr21.98	7.1	chr21	34914995	34915610	615
RPL39	DEGs upregulated in HRT subgroups	NM_001000	-	chrX	118925422	118926122	chrX	118925853	118926241	388	chrX.1522	8.8	chrX	118925853	118926122	269
NCKAP1	DEGs upregulated in HRT subgroups	NM_013436	-	chr2	183903386	183904086	chr2	183903179	183903413	234	chr2.2658	4	chr2	183903386	183903413	27
RRP15	DEGs upregulated in HRT subgroups	NM_016052	+	chr1	218458128	218458828	chr1	218458503	218458823	320	chr1.4365	8.44	chr1	218458503	218458823	320
STMN1	DEGs upregulated in HRT subgroups	NM_005563	-	chr1	26232793	26233493	chr1	26232757	26233125	368	chr1.1216	5.41	chr1	26232793	26233125	332
NOLC1	DEGs upregulated in HRT subgroups	NM_004741	+	chr10	103911432	103912132	chr10	103911720	103912731	1011	chr10.1442	16	chr10	103911720	103912132	412
ATF2	DEGs upregulated in HRT subgroups	NM_001880	-	chr2	176032734	176033434	chr2	176032597	176032948	351	chr2.2574	4.04	chr2	176032734	176032948	214
FKBP1A	DEGs upregulated in HRT subgroups	NM_000801	-	chr20	1373616	1374316	chr20	1373587	1373832	245	chr20.69	4.29	chr20	1373616	1373832	216
AACS	DEGs upregulated in HRT subgroups	NM_023928	+	chr12	125549424	125550124	-	-	-	-	-	-	-	-	-	-
PCNP	DEGs upregulated in HRT subgroups	NM_020357	+	chr3	101292541	101293241	chr3	101292564	101293204	640	chr3.1447	9.02	chr3	101292564	101293204	640
ACP1	DEGs upregulated in HRT subgroups	NM_001040649	+	chr2	264368	265068	-	-	-	-	-	-	-	-	-	-
CTNNB1	DEGs upregulated in HRT subgroups	NM_001098210	+	chr3	41240441	41241141	chr3	41240770	41241081	311	chr3.577	8.03	chr3	41240770	41241081	311
MRPS27	DEGs upregulated in HRT subgroups	NM_015084	-	chr5	71615884	71616584	chr5	71616326	71616592	266	chr5.552	6.06	chr5	71616326	71616584	258
YWHAZ	DEGs upregulated in HRT subgroups	NM_003406	-	chr8	101965423	101966123	-	-	-	-	-	-	-	-	-	-
SPTLC1	DEGs upregulated in HRT subgroups	NM_006415	-	chr9	94877556	94878256	-	-	-	-	-	-	-	-	-	-
HNRNPK	DEGs upregulated in HRT subgroups	NM_031263	-	chr9	86594984	86595684	chr9	86594321	86595762	1441	chr9.569	16	chr9	86594984	86595684	700
DPAGT1	DEGs upregulated in HRT subgroups	NM_001382	-	chr11	118972585	118973285	chr11	118972015	118973128	1113	chr11.2397	16	chr11	118972585	118973128	543
VRK2	DEGs upregulated in HRT subgroups	NM_001130480	+	chr2	58273276	58273976	-	-	-	-	-	-	-	-	-	-
SEC61G	DEGs upregulated in HRT subgroups	NM_014302	-	chr7	54826739	54827439	chr7	54826826	54827162	336	chr7.815	6.36	chr7	54826826	54827162	336
THOC7	DEGs upregulated in HRT subgroups	NM_001285404	-	chr3	63849262	63849962	-	-	-	-	-	-	-	-	-	-
NUP160	DEGs upregulated in HRT subgroups	NM_015231	-	chr11	47869857	47870557	chr11	47869384	47870142	758	chr11.838	5.06	chr11	47869857	47870142	285
ECD	DEGs upregulated in HRT subgroups	NM_007265	-	chr10	74927653	74928353	chr10	74927606	74927882	276	chr10.803	5.48	chr10	74927653	74927882	229
MAP3K7	DEGs upregulated in HRT subgroups	NM_003188	-	chr6	91296820	91297520	-	-	-	-	-	-	-	-	-	-
YME1L1	DEGs upregulated in HRT subgroups	NM_139312	-	chr10	27443149	27443849	chr10	27443264	27443488	224	chr10.289	5.93	chr10	27443264	27443488	224
RPAP3	DEGs upregulated in HRT subgroups	NM_024604	-	chr12	48099644	48100344	-	-	-	-	-	-	-	-	-	-
AASDHPPT	DEGs upregulated in HRT subgroups	NM_015423	+	chr11	105947791	105948491	-	-	-	-	chr11.2179	-	-	-	-	-
ILF3	DEGs upregulated in HRT subgroups	NM_012218	+	chr19	10764436	10765136	chr19	10764351	10765807	1456	chr19.922	16	chr19	10764436	10765136	700
WDR74	DEGs upregulated in HRT subgroups	NM_018093	-	chr11	62607428	62608128	-	-	-	-	-	-	-	-	-	-
RYK	DEGs upregulated in HRT subgroups	NM_001005861	-	chr3	133969386	133970086	chr3	133969638	133970047	409	chr3.1919	6.75	chr3	133969638	133970047	409
MAD2L1BP	DEGs upregulated in HRT subgroups	NM_014628	+	chr6	43603076	43603776	-	-	-	-	-	-	-	-	-	-
G3BP1	DEGs upregulated in HRT subgroups	NM_005754	+	chr5	151150975	151151675	chr5	151150870	151151881	1011	chr5.1624	16	chr5	151150975	151151675	700
PRMT2	DEGs upregulated in HRT subgroups	NM_206962	+	chr21	48055006	48055706	-	-	-	-	-	-	-	-	-	-
STARD7	DEGs upregulated in HRT subgroups	NM_020151	-	chr2	96874373	96875073	chr2	96873896	96874887	991	chr2.1658	15.1	chr2	96874373	96874887	514
PHACTR2	DEGs upregulated in HRT subgroups	NM_001100164	+	chr6	143998601	143999301	-	-	-	-	-	-	-	-	-	-
DPH5	DEGs upregulated in HRT subgroups	NM_015958	-	chr1	101491162	101491862	chr1	101491155	101491918	763	chr1.2712	16	chr1	101491162	101491862	700
DYNLL1	DEGs upregulated in HRT subgroups	NM_001037494	+	chr12	120907159	120907859	chr12	120907408	120907933	525	chr12.1912	4.79	chr12	120907408	120907859	451
PPWD1	DEGs upregulated in HRT subgroups	NM_015342	+	chr5	64858562	64859262	-	-	-	-	-	-	-	-	-	-
KATNA1	DEGs upregulated in HRT subgroups	NM_007044	-	chr6	149969740	149970440	chr6	149969572	149970031	459	chr6.2208	9.77	chr6	149969740	149970031	291
FAU	DEGs upregulated in HRT subgroups	NM_001997	-	chr11	64889472	64890172	chr11	64889459	64889904	445	chr11.1286	7.32	chr11	64889472	64889904	432
TIMM23	DEGs upregulated in HRT subgroups	NM_006327	-	chr10	51623186	51623886	chr10	51623010	51623508	498	chr10.535	9.31	chr10	51623186	51623508	322
PUM1	DEGs upregulated in HRT subgroups	NM_001020658	-	chr1	31538364	31539064	chr1	31538212	31538853	641	chr1.1470	7.23	chr1	31538364	31538853	489
WDR1	DEGs upregulated in HRT subgroups	NM_017491	-	chr4	10118373	10119073	-	-	-	-	-	-	-	-	-	-
NACAP1	DEGs upregulated in HRT subgroups	NR_002182	+	chr8	102380620	102381320	-	-	-	-	-	-	-	-	-	-
THAP11	DEGs upregulated in HRT subgroups	NM_020457	+	chr16	67875712	67876412	chr16	67875762	67876528	766	chr16.1804	4.03	chr16	67875762	67876412	650
SLC39A6	DEGs upregulated in HRT subgroups	NM_012319	-	chr18	33709157	33709857	chr18	33709040	33710246	1206	chr18.406	14.6	chr18	33709157	33709857	700
DIP2A	DEGs upregulated in HRT subgroups	NM_015151	+	chr21	47878361	47879061	chr21	47877969	47878929	960	chr21.548	10.5	chr21	47878361	47878929	568
ERCC1	DEGs upregulated in HRT subgroups	NM_001983	-	chr19	45926977	45927677	chr19	45926813	45927499	686	chr19.2465	11.3	chr19	45926977	45927499	522
KARS	DEGs upregulated in HRT subgroups	NM_005548	-	chr16	75681385	75682085	chr16	75681268	75681817	549	chr16.2176	7.68	chr16	75681385	75681817	432
PPFIBP1	DEGs upregulated in HRT subgroups	NM_003622	+	chr12	27676544	27677244	chr12	27676483	27676815	332	chr12.484	4.1	chr12	27676544	27676815	271
DDX18	DEGs upregulated in HRT subgroups	NM_006773	+	chr2	118571754	118572454	chr2	118571976	118572535	559	chr2.2056	13.9	chr2	118571976	118572454	478
QTRTD1	DEGs upregulated in HRT subgroups	NM_024638	+	chr3	113775081	113775781	chr3	113775378	113775894	516	chr3.1521	9.55	chr3	113775378	113775781	403
SLK	DEGs upregulated in HRT subgroups	NM_014720	+	chr10	105726442	105727142	-	-	-	-	-	-	-	-	-	-
DVL3	DEGs upregulated in HRT subgroups	NM_004423	+	chr3	183872783	183873483	-	-	-	-	-	-	-	-	-	-
CDK8	DEGs upregulated in HRT subgroups	NM_001260	+	chr13	26828255	26828955	chr13	26827862	26828435	573	chr13.122	6.85	chr13	26828255	26828435	180
POLR2D	DEGs upregulated in HRT subgroups	NM_004805	-	chr2	128615529	128616229	chr2	128615365	128616042	677	chr2.2183	9.4	chr2	128615529	128616042	513
SSSCA1	DEGs upregulated in HRT subgroups	NM_001303024	+	chr11	65337429	65338129	chr11	65337628	65338025	397	chr11.1355	8.37	chr11	65337628	65338025	397
CHCHD8	DEGs upregulated in HRT subgroups	NM_016565	-	chr11	73587690	73588390	chr11	73587468	73588057	589	chr11.1869	13	chr11	73587690	73588057	367
BBS10	DEGs upregulated in HRT subgroups	NM_024685	-	chr12	76742022	76742722	-	-	-	-	-	-	-	-	-	-
ASXL2	DEGs upregulated in HRT subgroups	NM_018263	-	chr2	26101112	26101812	-	-	-	-	-	-	0			-
LIPT1	DEGs upregulated in HRT subgroups	NM_145197	+	chr2	99770917	99771617	chr2	99771200	99771843	643	chr2.1765	13.9	chr2	99771200	99771617	417
COPB2	DEGs upregulated in HRT subgroups	NM_004766	-	chr3	139108322	139109022	-	-	-	-	-	-	-	-	-	-
TNPO1	DEGs upregulated in HRT subgroups	NM_153188	+	chr5	72143429	72144129	-	-	-	-	-	-	-	-	-	-
B3GALNT1	DEGs upregulated in HRT subgroups	NM_033169	-	chr3	160822483	160823183	-	-	-	-	-	-	-	-	-	-
MOBKL1B	DEGs upregulated in HRT subgroups	NM_018221	-	chr2	74405795	74406495	-	-	-	-	-	-	-	-	-	-
GPN1	DEGs upregulated in HRT subgroups	NM_007266	+	chr2	27851362	27852062	chr2	27851746	27852069	323	chr2.608	5.41	chr2	27851746	27852062	316
PARVB	DEGs upregulated in HRT subgroups	NM_001003828	+	chr22	44394590	44395290	-	-	-	-	-	-	-	-	-	-
ARID4B	DEGs upregulated in HRT subgroups	NM_016374	-	chr1	235491332	235492032	-	-	-	-	-	-	-	-	-	-
HMBS	DEGs upregulated in HRT subgroups	NM_001258208	+	chr11	118955086	118955786	chr11	118955304	118955889	585	chr11.2395	7.8	chr11	118955304	118955786	482
MRPL11	DEGs upregulated in HRT subgroups	NM_170739	-	chr11	66206119	66206819	chr11	66206204	66206633	429	chr11.1458	4.16	chr11	66206204	66206633	429
RNF38	DEGs upregulated in HRT subgroups	NM_194332	-	chr9	36400720	36401420	-	-	-	-	-	-	-	-	-	-
ETNK1	DEGs upregulated in HRT subgroups	NM_018638	+	chr12	22777575	22778275	-	-	-	-	-	-	-	-	-	-
HNRNPA1	DEGs upregulated in HRT subgroups	NM_031157	+	chr12	54673987	54674687	chr12	54673831	54675185	1354	chr12.920	13	chr12	54673987	54674687	700
ZMYND8	DEGs upregulated in HRT subgroups	NM_001281769	-	chr20	45985433	45986133	-	-	-	-	-	-	-	-	-	-
ROR1	DEGs upregulated in HRT subgroups	NM_001083592	+	chr1	64239189	64239889	-	-	-	-	-	-	-	-	-	-
TMEM109	DEGs upregulated in HRT subgroups	NM_024092	+	chr11	60680870	60681570	-	-	-	-	-	-	-	-	-	-
MAPK1	DEGs upregulated in HRT subgroups	NM_138957	-	chr22	22221770	22222470	chr22	22221902	22222309	407	chr22.243	11.2	chr22	22221902	22222309	407
ARMC8	DEGs upregulated in HRT subgroups	NM_014154	+	chr3	137905589	137906289	chr3	137906071	137906429	358	chr3.1955	4.51	chr3	137906071	137906289	218
PSMD6	DEGs upregulated in HRT subgroups	NM_001271779	-	chr3	64009082	64009782	chr3	64009109	64009379	270	chr3.1253	7.8	chr3	64009109	64009379	270
ABCF2	DEGs upregulated in HRT subgroups	NM_007189	-	chr7	150924260	150924960	chr7	150924171	150924520	349	chr7.2133	7.23	chr7	150924260	150924520	260
DLG5	DEGs upregulated in HRT subgroups	NM_004747	-	chr10	79686148	79686848	-	-	-	-	-	-	-	-	-	-
CLP1	DEGs upregulated in HRT subgroups	NM_006831	+	chr11	57424715	57425415	chr11	57424900	57425404	504	chr11.875	15.4	chr11	57424900	57425404	504
TRIP12	DEGs upregulated in HRT subgroups	NM_004238	-	chr2	230786525	230787225	chr2	230786636	230787245	609	chr2.3165	6.39	chr2	230786636	230787225	589
CAPN7	DEGs upregulated in HRT subgroups	NM_014296	+	chr3	15247232	15247932	-	-	-	-	-	-	-	-	-	-
PIK3C2A	DEGs upregulated in HRT subgroups	NM_002645	-	chr11	17191154	17191854	-	-	-	-	-	-	-	-	-	-
DDB1	DEGs upregulated in HRT subgroups	NM_001923	-	chr11	61100484	61101184	chr11	61100354	61100920	566	chr11.953	12.5	chr11	61100484	61100920	436
ZNF131	DEGs upregulated in HRT subgroups	NM_003432	+	chr5	43121095	43121795	chr5	43120688	43121829	1141	chr5.336	16	chr5	43121095	43121795	700
SHQ1	DEGs upregulated in HRT subgroups	NM_018130	-	chr3	72897398	72898098	chr3	72897368	72897651	283	chr3.1346	5.54	chr3	72897398	72897651	253
PDE4D	DEGs upregulated in HRT subgroups	NM_006203	-	chr5	58882124	58882824	-	-	-	-	-	-	-	-	-	-
KCMF1	DEGs upregulated in HRT subgroups	NM_020122	+	chr2	85197730	85198430	chr2	85197734	85197910	176	chr2.1533	4.34	chr2	85197734	85197910	176
USP34	DEGs upregulated in HRT subgroups	NM_014709	-	chr2	61697649	61698349	chr2	61698139	61698593	454	chr2.1122	7.13	chr2	61698139	61698349	210
SDS	DEGs downregulated in HRT subgroups	NM_006843	-	chr12	113841492	113842192	-	-	-	-	-	-	-	-	-	-
SLC10A1	DEGs downregulated in HRT subgroups	NM_003049	-	chr14	70263806	70264506	-	-	-	-	-	-	-	-	-	-
AGXT2L1	DEGs downregulated in HRT subgroups	NM_031279	-	chr4	109684035	109684735	chr4	109683791	109684209	418	chr4.1068	7.88	chr4	109684035	109684209	174
HAO2	DEGs downregulated in HRT subgroups	NM_016527	+	chr1	119910898	119911598	-	-	-	-	-	-	-	-	-	-
F9	DEGs downregulated in HRT subgroups	NM_000133	+	chrX	138612394	138613094	-	-	-	-	-	-	-	-	-	-
ALDOB	DEGs downregulated in HRT subgroups	NM_000035	-	chr9	104197862	104198562	-	-	-	-	-	-	-	-	-	-
DIO1	DEGs downregulated in HRT subgroups	NM_000792	+	chr1	54359360	54360060	-	-	-	-	-	-	-	-	-	-
HRG	DEGs downregulated in HRT subgroups	NM_000412	+	chr3	186383246	186383946	-	-	-	-	-	-	-	-	-	-
GSTA1	DEGs downregulated in HRT subgroups	NM_145740	-	chr6	52668464	52669164	-	-	-	-	-	-	-	-	-	-
FGGY	DEGs downregulated in HRT subgroups	NM_018291	+	chr1	59762124	59762824	-	-	-	-	-	-	-	-	-	-
SAA4	DEGs downregulated in HRT subgroups	NM_006512	-	chr11	18258184	18258884	-	-	-	-	-	-	-	-	-	-
SLC46A3	DEGs downregulated in HRT subgroups	NM_001135919	-	chr13	29292950	29293650	-	-	-	-	-	-	-	-	-	-
SLC17A4	DEGs downregulated in HRT subgroups	NM_005495	+	chr6	25754426	25755126	-	-	-	-	-	-	-	-	-	-
GBA3	DEGs downregulated in HRT subgroups	NM_020973	+	chr4	22694036	22694736	-	-	-	-	-	-	-	-	-	-
HAO1	DEGs downregulated in HRT subgroups	NM_017545	-	chr20	7920893	7921593	-	-	-	-	-	-	-	-	-	-
PIPOX	DEGs downregulated in HRT subgroups	NM_016518	+	chr17	27369417	27370117	-	-	-	-	-	-	-	-	-	-
SERPINC1	DEGs downregulated in HRT subgroups	NM_000488	-	chr1	173886316	173887016	-	-	-	-	-	-	-	-	-	-
GHR	DEGs downregulated in HRT subgroups	NM_001242460	+	chr5	42565465	42566165	-	-	-	-	-	-	-	-	-	-
C9	DEGs downregulated in HRT subgroups	NM_001737	-	chr5	39364455	39365155	-	-	-	-	-	-	-	-	-	-
DAO	DEGs downregulated in HRT subgroups	NM_001917	+	chr12	109273356	109274056	-	-	-	-	-	-	-	-	-	-
ACSL1	DEGs downregulated in HRT subgroups	NM_001995	-	chr4	185747068	185747768	-	-	-	-	-	-	-	-	-	-
AGXT	DEGs downregulated in HRT subgroups	NM_000030	+	chr2	241807661	241808361	chr2	241807720	241808188	468	chr2.3516	5.3	chr2	241807720	241808188	468
HRSP12	DEGs downregulated in HRT subgroups	NM_005836	-	chr8	99129218	99129918	-	-	-	-	-	-	-	-	-	-
IGF1	DEGs downregulated in HRT subgroups	NM_001111283	-	chr12	102874178	102874878	-	-	-	-	-	-	-	-	-	-
SHMT1	DEGs downregulated in HRT subgroups	NM_004169	-	chr17	18266677	18267377	chr17	18266730	18266892	162	chr17.781	4.27	chr17	18266730	18266892	162
EPHX1	DEGs downregulated in HRT subgroups	NM_000120	+	chr1	226012501	226013201	chr1	226012836	226013148	312	chr1.4470	6.69	chr1	226012836	226013148	312
ARG1	DEGs downregulated in HRT subgroups	NM_000045	+	chr6	131893843	131894543	-	-	-	-	-	-	-	-	-	-
TTR	DEGs downregulated in HRT subgroups	NM_000371	+	chr18	29171229	29171929	-	-	-	-	-	-	-	-	-	-
HP	DEGs downregulated in HRT subgroups	NM_005143	+	chr16	72088007	72088707	chr16	72088396	72088745	349	chr16.2059	5.41	chr16	72088396	72088707	311
ABCA6	DEGs downregulated in HRT subgroups	NM_080284	-	chr17	67137815	67138515	-	-	-	-	-	-	-	-	-	-
ALDH6A1	DEGs downregulated in HRT subgroups	NM_005589	-	chr14	74550996	74551696	-	-	-	-	-	-	-	-	-	-
UGP2	DEGs downregulated in HRT subgroups	NM_006759	+	chr2	64068513	64069213	-	-	-	-	-	-	-	-	-	-
TCEA2	DEGs downregulated in HRT subgroups	NM_003195	+	chr20	62693509	62694209	chr20	62694069	62694628	559	chr20.1698	11.6	chr20	62694069	62694209	140
ACACB	DEGs downregulated in HRT subgroups	NM_001093	+	chr12	109576701	109577401	-	-	-	-	-	-	-	-	-	-
HAGH	DEGs downregulated in HRT subgroups	NM_001286249	-	chr16	1876995	1877695	chr16	1877015	1877607	592	chr16.175	12.9	chr16	1877015	1877607	592
KNG1	DEGs downregulated in HRT subgroups	NM_000893	+	chr3	186434597	186435297	-	-	-	-	-	-	-	-	-	-
MNS1	DEGs downregulated in HRT subgroups	NM_018365	-	chr15	56757135	56757835	-	-	-	-	-	-	-	-	-	-
AKR1D1	DEGs downregulated in HRT subgroups	NM_005989	+	chr7	137760677	137761377	-	-	-	-	-	-	-	-	-	-
APOC3	DEGs downregulated in HRT subgroups	NM_000040	+	chr11	116700123	116700823	-	-	-	-	-	-	-	-	-	-
PFKFB1	DEGs downregulated in HRT subgroups	NM_002625	-	chrX	55020311	55021011	-	-	-	-	-	-	-	-	-	-
HMGCS2	DEGs downregulated in HRT subgroups	NM_005518	-	chr1	120311355	120312055	-	-	-	-	-	-	-	-	-	-
CFH	DEGs downregulated in HRT subgroups	NM_000186	+	chr1	196620507	196621207	-	-	-	-	-	-	-	-	-	-
DHRS1	DEGs downregulated in HRT subgroups	NM_138452	-	chr14	24768466	24769166	chr14	24768893	24769209	316	chr14.179	5.93	chr14	24768893	24769166	273
ITIH1	DEGs downregulated in HRT subgroups	NM_002215	+	chr3	52811101	52811801	-	-	-	-	-	-	-	-	-	-
APOL3	DEGs downregulated in HRT subgroups	NM_145640	-	chr22	36556777	36557477	-	-	-	-	-	-	-	-	-	-
PHYH	DEGs downregulated in HRT subgroups	NM_006214	-	chr10	13341930	13342630	-	-	-	-	-	-	-	-	-	-
PGRMC1	DEGs downregulated in HRT subgroups	NM_006667	+	chrX	118369707	118370407	-	-	-	-	-	-	-	-	-	-
EGFR	DEGs downregulated in HRT subgroups	NM_201282	+	chr7	55086224	55086924	-	-	-	-	-	-	-	-	-	-
ECHDC2	DEGs downregulated in HRT subgroups	NM_018281	-	chr1	53387246	53387946	-	-	-	-	-	-	-	-	-	-
ALDH1A1	DEGs downregulated in HRT subgroups	NM_000689	-	chr9	75568033	75568733	-	-	-	-	-	-	-	-	-	-
LPIN2	DEGs downregulated in HRT subgroups	NM_014646	-	chr18	3011745	3012445	-	-	-	-	-	-	-	-	-	-
TFR2	DEGs downregulated in HRT subgroups	NM_003227	-	chr7	100238973	100239673	chr7	100239206	100239451	245	chr7.1485	4.58	chr7	100239206	100239451	245
DHTKD1	DEGs downregulated in HRT subgroups	NM_018706	+	chr10	12110415	12111115	-	-	-	-	-	-	-	-	-	-
MAP3K5	DEGs downregulated in HRT subgroups	NM_005923	-	chr6	137113456	137114156	-	-	-	-	-	-	-	-	-	-
BHMT2	DEGs downregulated in HRT subgroups	NM_017614	+	chr5	78365046	78365746	chr5	78365352	78365652	300	chr5.656	4.71	chr5	78365352	78365652	300
METTL7A	DEGs downregulated in HRT subgroups	NM_014033	+	chr12	51318033	51318733	-	-	-	-	-	-	-	-	-	-
FGB	DEGs downregulated in HRT subgroups	NM_005141	+	chr4	155483631	155484331	-	-	-	-	-	-	-	-	-	-
ENTPD5	DEGs downregulated in HRT subgroups	NM_001249	-	chr14	74485826	74486526	-	-	-	-	-	-	-	-	-	-
FH	DEGs downregulated in HRT subgroups	NM_000143	-	chr1	241682885	241683585	-	-	-	-	-	-	-	-	-	-
MYO1B	DEGs downregulated in HRT subgroups	NM_012223	+	chr2	192109606	192110306	chr2	192109887	192110238	351	chr2.2709	4.83	chr2	192109887	192110238	351
PECI	DEGs downregulated in HRT subgroups	NM_006117	-	chr6	4135631	4136331	-	-	-	-	-	-	-	-	-	-
SLC38A3	DEGs downregulated in HRT subgroups	NM_006841	+	chr3	50242178	50242878	-	-	-	-	-	-	-	-	-	-
PLCL2	DEGs downregulated in HRT subgroups	NM_015184	+	chr3	16974081	16974781	-	-	-	-	-	-	-	-	-	-
MTHFS	DEGs downregulated in HRT subgroups	NM_006441	-	chr15	80189191	80189891	chr15	80188927	80189553	626	chr15.1135	7.18	chr15	80189191	80189553	362
ALDH7A1	DEGs downregulated in HRT subgroups	NM_001182	-	chr5	125930882	125931582	chr5	125930670	125931095	425	chr5.981	6.34	chr5	125930882	125931095	213
FGA	DEGs downregulated in HRT subgroups	NM_000508	-	chr4	155511697	155512397	-	-	-	-	-	-	-	-	-	-
APOE	DEGs downregulated in HRT subgroups	NM_000041	+	chr19	45408505	45409205	-	-	-	-	-	-	-	-	-	-
AQP8	DEGs downregulated in HRT subgroups	NM_001169	+	chr16	25227784	25228484	-	-	-	-	-	-	-	-	-	-
GSTA3	DEGs downregulated in HRT subgroups	NM_000847	-	chr6	52774296	52774996	-	-	-	-	-	-	-	-	-	-
ACO1	DEGs downregulated in HRT subgroups	NM_002197	+	chr9	32384100	32384800	chr9	32384382	32384696	314	chr9.192	4.22	chr9	32384382	32384696	314
CFB	DEGs downregulated in HRT subgroups	NM_001710	+	chr6_ssto_hap7	3245930	3246630	-	-	-	-	-	-	-	-	-	-
APBB3	DEGs downregulated in HRT subgroups	NM_133172	-	chr5	139943989	139944689	-	-	-	-	-	-	-	-	-	-
ITPK1	DEGs downregulated in HRT subgroups	NM_014216	-	chr14	93582063	93582763	-	-	-	-	-	-	-	-	-	-
MTTP	DEGs downregulated in HRT subgroups	NM_000253	+	chr4	100484734	100485434	chr4	100484734	100485252	518	chr4.999	7.43	chr4	100484734	100485252	518
NFIC	DEGs downregulated in HRT subgroups	NM_205843	+	chr19	3359060	3359760	-	-	-	-	-	-	-	-	-	-
AGL	DEGs downregulated in HRT subgroups	NM_000028	+	chr1	100315544	100316244	chr1	100315013	100315977	964	chr1.2684	10.7	chr1	100315544	100315977	433
RAB26	DEGs downregulated in HRT subgroups	NM_014353	+	chr16	2198150	2198850	-	-	-	-	-	-	-	-	-	-
TM4SF4	DEGs downregulated in HRT subgroups	NM_004617	+	chr3	149191867	149192567	-	-	-	-	-	-	-	-	-	-
COL5A3	DEGs downregulated in HRT subgroups	NM_015719	-	chr19	10120947	10121647	-	-	-	-	-	-	-	-	-	-
BIRC3	DEGs downregulated in HRT subgroups	NM_001165	+	chr11	102187680	102188380	chr11	102188097	102188425	328	chr11.2156	5.51	chr11	102188097	102188380	283
CAPN3	DEGs downregulated in HRT subgroups	NM_024344	+	chr15	42651197	42651897	-	-	-	-	-	-	-	-	-	-
ORM1	DEGs downregulated in HRT subgroups	NM_000607	+	chr9	117084802	117085502	chr9	117084759	117085987	1228	chr9.1080	16	chr9	117084802	117085502	700
FAH	DEGs downregulated in HRT subgroups	NM_000137	+	chr15	80444732	80445432	chr15	80445206	80445437	231	chr15.1147	4.84	chr15	80445206	80445432	226
RRAGD	DEGs downregulated in HRT subgroups	NM_021244	-	chr6	90121795	90122495	-	-	-	-	-	-	-	-	-	-
IDH2	DEGs downregulated in HRT subgroups	NM_001289910	-	chr15	90643653	90644353	-	-	-	-	-	-	-	-	-	-
SUOX	DEGs downregulated in HRT subgroups	NM_001032387	+	chr12	56390542	56391242	-	-	-	-	-	-	-	-	-	-
LAMP1	DEGs downregulated in HRT subgroups	NM_005561	+	chr13	113950968	113951668	chr13	113951226	113951670	444	chr13.798	8.21	chr13	113951226	113951668	442
AIFM1	DEGs downregulated in HRT subgroups	NM_004208	-	chrX	129299661	129300361	-	-	-	-	-	-	-	-	-	-
PEBP1	DEGs downregulated in HRT subgroups	NM_002567	+	chr12	118573369	118574069	chr12	118573687	118574069	382	chr12.1862	9.85	chr12	118573687	118574069	382
TAPBP	DEGs downregulated in HRT subgroups	NM_003190	-	chr6_qbl_hap6	4514210	4514910	-	-	-	-	-	-	-	-	-	-
APOC2	DEGs downregulated in HRT subgroups	NM_000483	+	chr19	45448738	45449438	chr19	45449110	45449344	234	chr19.2421	4	chr19	45449110	45449344	234
SERPINF1	DEGs downregulated in HRT subgroups	NM_002615	+	chr17	1664758	1665458	chr17	1665124	1665305	181	chr17.111	5.11	chr17	1665124	1665305	181
C1RL	DEGs downregulated in HRT subgroups	NM_016546	-	chr12	7261674	7262374	-	-	-	-	-	-	-	-	-	-
DECR1	DEGs downregulated in HRT subgroups	NM_001359	+	chr8	91013079	91013779	-	-	-	-	-	-	-	-	-	-
TMBIM6	DEGs downregulated in HRT subgroups	NM_001098576	+	chr12	50135091	50135791	-	-	-	-	-	-	-	-	-	-
JMJD5	DEGs downregulated in HRT subgroups	NM_024773	+	chr16	27214306	27215006	chr16	27214722	27215021	299	chr16.905	7.07	chr16	27214722	27215006	284
GJB1	DEGs downregulated in HRT subgroups	NM_000166	+	chrX	70442555	70443255	-	-	-	-	-	-	-	-	-	-
PER3	DEGs downregulated in HRT subgroups	NM_016831	+	chr1	7843988	7844688	-	-	-	-	-	-	-	-	-	-
LONP2	DEGs downregulated in HRT subgroups	NM_031490	+	chr16	48277577	48278277	chr16	48278027	48278407	380	chr16.1310	7.06	chr16	48278027	48278277	250
NAGLU	DEGs downregulated in HRT subgroups	NM_000263	+	chr17	40687450	40688150	chr17	40687994	40688385	391	chr17.1589	6.46	chr17	40687994	40688150	156
DHRS4	DEGs downregulated in HRT subgroups	NM_021004	+	chr14	24422443	24423143	-	-	-	-	-	-	-	-	-	-
NFIB	DEGs downregulated in HRT subgroups	NM_001190737	-	chr9	14313845	14314545	chr9	14314022	14314171	149	chr9.123	4.44	chr9	14314022	14314171	149
NFKBIA	DEGs downregulated in HRT subgroups	NM_020529	-	chr14	35873760	35874460	-	-	-	-	-	-	-	-	-	-
DDAH1	DEGs downregulated in HRT subgroups	NM_012137	-	chr1	85930689	85931389	-	-	-	-	-	-	-	-	-	-
APOC1	DEGs downregulated in HRT subgroups	NM_001645	+	chr19	45417420	45418120	chr19	45417668	45418202	534	chr19.2413	8.7	chr19	45417668	45418120	452
ACADS	DEGs downregulated in HRT subgroups	NM_000017	+	chr12	121163040	121163740	-	-	-	-	-	-	-	-	-	-
SEPHS2	DEGs downregulated in HRT subgroups	NM_012248	-	chr16	30457096	30457796	-	-	-	-	-	-	-	-	-	-
ENOSF1	DEGs downregulated in HRT subgroups	NM_001126123	-	chr18	712462	713162	chr18	712445	712654	209	chr18.19	5.12	chr18	712462	712654	192
MAGT1	DEGs downregulated in HRT subgroups	NM_032121	-	chrX	77150865	77151565	-	-	-	-	-	-	-	-	-	-
CLN3	DEGs downregulated in HRT subgroups	NM_001042432	-	chr16	28503423	28504123	chr16	28503208	28503754	546	chr16.946	12.7	chr16	28503423	28503754	331
SPSB1	DEGs downregulated in HRT subgroups	NM_025106	+	chr1	9352440	9353140	-	-	-	-	-	-	-	-	-	-
TMEM106C	DEGs downregulated in HRT subgroups	NM_024056	+	chr12	48356829	48357529	-	-	-	-	-	-	-	-	-	-
MOCS1	DEGs downregulated in HRT subgroups	NM_001075098	-	chr6	39902090	39902790	-	-	-	-	-	-	-	-	-	-
SDC4	DEGs downregulated in HRT subgroups	NM_002999	-	chr20	43976864	43977564	-	-	-	-	-	-	-	-	-	-
MUT	DEGs downregulated in HRT subgroups	NM_000255	-	chr6	49430841	49431541	-	-	-	-	-	-	-	-	-	-
REPS2	DEGs downregulated in HRT subgroups	NM_001080975	+	chrX	16964313	16965013	-	-	-	-	-	-	-	-	-	-
HLX	DEGs downregulated in HRT subgroups	NM_021958	+	chr1	221052242	221052942	-	-	-	-	-	-	-	-	-	-
TTPAL	DEGs downregulated in HRT subgroups	NM_024331	+	chr20	43104025	43104725	chr20	43104348	43104697	349	chr20.1013	6.08	chr20	43104348	43104697	349
BPHL	DEGs downregulated in HRT subgroups	NM_001302777	+	chr6	3118109	3118809	-	-	-	-	-	-	-	-	-	-
TP53TG1	DEGs downregulated in HRT subgroups	NR_015381	-	chr7	86974608	86975308	-	-	-	-	-	-	-	-	-	-
DUSP3	DEGs downregulated in HRT subgroups	NM_004090	-	chr17	41856168	41856868	-	-	-	-	-	-	-	-	-	-
ATPIF1	DEGs downregulated in HRT subgroups	NM_016311	+	chr1	28562101	28562801	-	-	-	-	-	-	-	-	-	-
PSMD12	DEGs downregulated in HRT subgroups	NM_002816	-	chr17	65362521	65363221	chr17	65362515	65362905	390	chr17.2617	8.39	chr17	65362521	65362905	384
OGDH	DEGs downregulated in HRT subgroups	NM_002541	+	chr7	44645620	44646320	-	-	-	-	-	-	-	-	-	-
EHD4	DEGs downregulated in HRT subgroups	NM_139265	-	chr15	42264555	42265255	chr15	42264935	42265152	217	chr15.276	5.15	chr15	42264935	42265152	217
BLZF1	DEGs downregulated in HRT subgroups	NM_003666	+	chr1	169336693	169337393	chr1	169337022	169337290	268	chr1.3748	4	chr1	169337022	169337290	268
PRRG4	DEGs downregulated in HRT subgroups	NM_024081	+	chr11	32850980	32851680	-	-	-	-	-	-	-	-	-	-
MBD4	DEGs downregulated in HRT subgroups	NM_003925	-	chr3	129158822	129159522	-	-	-	-	-	-	-	-	-	-
ATG4A	DEGs downregulated in HRT subgroups	NM_052936	+	chrX	107334398	107335098	-	-	-	-	-	-	-	-	-	-
VTN	DEGs downregulated in HRT subgroups	NM_000638	-	chr17	26697173	26697873	chr17	26697330	26697841	511	chr17.940	5.22	chr17	26697330	26697841	511
DBT	DEGs downregulated in HRT subgroups	NM_001918	-	chr1	100715209	100715909	chr1	100715177	100715533	356	chr1.2700	5	chr1	100715209	100715533	324
PPA2	DEGs downregulated in HRT subgroups	NM_176869	-	chr4	106395027	106395727	chr4	106395069	106395327	258	chr4.1055	5.36	chr4	106395069	106395327	258
SLC15A1	DEGs downregulated in HRT subgroups	NM_005073	-	chr13	99404729	99405429	-	-	-	-	-	-	-	-	-	-
NFYB	DEGs downregulated in HRT subgroups	NM_006166	-	chr12	104531840	104532540	-	-	-	-	-	-	-	-	-	-
CLIP1	DEGs downregulated in HRT subgroups	NM_001247997	-	chr12	122906916	122907616	-	-	-	-	-	-	-	-	-	-
F8A1	DEGs downregulated in HRT subgroups	NM_012151	-	chrX	154688076	154688776	-	-	-	-	-	-	-	-	-	-
SLC25A20	DEGs downregulated in HRT subgroups	NM_000387	-	chr3	48936226	48936926	-	-	-	-	-	-	-	-	-	-
MTSS1	DEGs downregulated in HRT subgroups	NM_014751	-	chr8	125740548	125741248	-	-	-	-	-	-	-	-	-	-
MIA3	DEGs downregulated in HRT subgroups	NM_198551	+	chr1	222790943	222791643	-	-	-	-	-	-	-	-	-	-
ARNT	DEGs downregulated in HRT subgroups	NM_001668	-	chr1	150849044	150849744	-	-	-	-	-	-	-	-	-	-
NDUFV2	DEGs downregulated in HRT subgroups	NM_021074	+	chr18	9102127	9102827	chr18	9102443	9102734	291	chr18.123	4.61	chr18	9102443	9102734	291
SLC31A1	DEGs downregulated in HRT subgroups	NM_001859	+	chr9	115983307	115984007	-	-	-	-	-	-	-	-	-	-
PIGV	DEGs downregulated in HRT subgroups	NM_017837	+	chr1	27113953	27114653	chr1	27114552	27114796	244	chr1.1287	4.9	chr1	27114552	27114653	101
SLC25A11	DEGs downregulated in HRT subgroups	NM_003562	-	chr17	4843262	4843962	chr17	4843169	4843744	575	chr17.279	5.44	chr17	4843262	4843744	482
LRRC2	DEGs downregulated in HRT subgroups	NM_024512	-	chr3	46607840	46608540	-	-	-	-	-	-	-	-	-	-
CEBPB	DEGs downregulated in HRT subgroups	NM_005194	+	chr20	48806619	48807319	-	-	-	-	-	-	-	-	-	-
ARAF	DEGs downregulated in HRT subgroups	NM_001654	+	chrX	47419998	47420698	-	-	-	-	-	-	-	-	-	-
GSK3B	DEGs downregulated in HRT subgroups	NM_002093	-	chr3	119813064	119813764	-	-	-	-	-	-	-	-	-	-
PPM1B	DEGs downregulated in HRT subgroups	NM_002706	+	chr2	44395441	44396141	-	-	-	-	-	-	-	-	-	-
POLR2E	DEGs downregulated in HRT subgroups	NM_002695	-	chr19	1095191	1095891	chr19	1095270	1095651	381	chr19.128	10.3	chr19	1095270	1095651	381
CPOX	DEGs downregulated in HRT subgroups	NM_000097	-	chr3	98312255	98312955	chr3	98312450	98312724	274	chr3.1410	5.82	chr3	98312450	98312724	274
PXMP4	DEGs downregulated in HRT subgroups	NM_183397	-	chr20	32307936	32308636	-	-	-	-	-	-	-	-	-	-
CLCN7	DEGs downregulated in HRT subgroups	NM_001114331	-	chr16	1524885	1525585	chr16	1524686	1525271	585	chr16.145	5.39	chr16	1524885	1525271	386
MYH14	DEGs downregulated in HRT subgroups	NM_024729	+	chr19	50706384	50707084	-	-	-	-	-	-	-	-	-	-
SSBP3	DEGs downregulated in HRT subgroups	NM_145716	-	chr1	54871868	54872568	-	-	-	-	-	-	-	-	-	-
SCN9A	DEGs downregulated in HRT subgroups	NM_002977	-	chr2	167232297	167232997	chr2	167232412	167232643	231	chr2.2423	3.92	chr2	167232412	167232643	231
GFOD2	DEGs downregulated in HRT subgroups	NM_030819	-	chr16	67753073	67753773	-	-	-	-	-	-	-	-	-	-
FAM63A	DEGs downregulated in HRT subgroups	NM_001040217	-	chr1	150979185	150979885	-	-	-	-	-	-	-	-	-	-
B4GALT1	DEGs downregulated in HRT subgroups	NM_001497	-	chr9	33167156	33167856	-	-	-	-	-	-	-	-	-	-
NDUFS7	DEGs downregulated in HRT subgroups	NM_024407	+	chr19	1383382	1384082	-	-	-	-	-	-	-	-	-	-
AKT1	DEGs downregulated in HRT subgroups	NM_005163	-	chr14	105259738	105260438	-	-	-	-	-	-	-	-	-	-
VRK3	DEGs downregulated in HRT subgroups	NM_016440	-	chr19	50528605	50529305	chr19	50529140	50529458	318	chr19.2836	6.54	chr19	50529140	50529305	165
LDLRAP1	DEGs downregulated in HRT subgroups	NM_015627	+	chr1	25869575	25870275	-	-	-	-	-	-	-	-	-	-
MSH3	DEGs downregulated in HRT subgroups	NM_002439	+	chr5	79949966	79950666	chr5	79950271	79950554	283	chr5.687	4.03	chr5	79950271	79950554	283
TEX264	DEGs downregulated in HRT subgroups	NM_001243725	+	chr3	51704789	51705489	-	-	-	-	-	-	-	-	-	-
TBCD	DEGs downregulated in HRT subgroups	NM_005993	+	chr17	80709439	80710139	chr17	80709643	80710077	434	chr17.3729	9.88	chr17	80709643	80710077	434
MYO18A	DEGs downregulated in HRT subgroups	NM_078471	-	chr17	27507207	27507907	-	-	-	-	-	-	-	-	-	-
SLC38A7	DEGs downregulated in HRT subgroups	NM_018231	-	chr16	58718474	58719174	chr16	58718529	58718781	252	chr16.1660	4.66	chr16	58718529	58718781	252
AHCYL1	DEGs downregulated in HRT subgroups	NM_006621	+	chr1	110526886	110527586	-	-	-	-	-	-	-	-	-	-
NDUFS2	DEGs downregulated in HRT subgroups	NM_004550	+	chr1	161168604	161169304	-	-	-	-	-	-	-	-	-	-
SLC48A1	DEGs downregulated in HRT subgroups	NM_017842	+	chr12	48166466	48167166	-	-	-	-	-	-	-	-	-	-
PPARA	DEGs downregulated in HRT subgroups	NM_005036	+	chr22	46545998	46546698	-	-	-	-	-	-	-	-	-	-
SRR	DEGs downregulated in HRT subgroups	NM_021947	+	chr17	2206747	2207447	chr17	2207097	2207361	264	chr17.152	4.9	chr17	2207097	2207361	264
TF	DEGs downregulated in HRT subgroups	NM_001063	+	chr3	133464476	133465176	chr3	133464974	133465339	365	chr3.1909	4.13	chr3	133464974	133465176	202
CCDC101	DEGs downregulated in HRT subgroups	NM_138414	+	chr16	28564748	28565448	chr16	28565149	28565609	460	chr16.955	5.8	chr16	28565149	28565448	299
VPS13C	DEGs downregulated in HRT subgroups	NM_018080	-	chr15	62352464	62353164	-	-	-	-	-	-	-	-	-	-
PSMC1	DEGs downregulated in HRT subgroups	NM_002802	+	chr14	90722393	90723093	-	-	-	-	-	-	-	-	-	-
APOB	DEGs downregulated in HRT subgroups	NM_000384	-	chr2	21266745	21267445	chr2	21266820	21267098	278	chr2.419	4.55	chr2	21266820	21267098	278
PDE8A	DEGs downregulated in HRT subgroups	NM_001243137	+	chr15	85523243	85523943	chr15	85523461	85524827	1366	chr15.1242	9.78	chr15	85523461	85523943	482
IPO13	DEGs downregulated in HRT subgroups	NM_014652	+	chr1	44411977	44412677	chr1	44412078	44412654	576	chr1.1883	13.9	chr1	44412078	44412654	576
KIF1B	DEGs downregulated in HRT subgroups	NM_015074	+	chr1	10270263	10270963	-	-	-	-	-	-	-	-	-	-
DEPDC5	DEGs downregulated in HRT subgroups	NM_001242896	+	chr22	32149508	32150208	chr22	32149457	32150156	699	chr22.665	6.18	chr22	32149508	32150156	648
NFKBIB	DEGs downregulated in HRT subgroups	NM_002503	+	chr19	39390069	39390769	chr19	39390300	39390972	672	chr19.2076	6.23	chr19	39390300	39390769	469
CLUAP1	DEGs downregulated in HRT subgroups	NM_015041	+	chr16	3550444	3551144	chr16	3550731	3551112	381	chr16.413	16	chr16	3550731	3551112	381
STARD8	DEGs downregulated in HRT subgroups	NM_001142504	+	chrX	67912981	67913681	-	-	-	-	-	-	-	-	-	-
DAPK2	DEGs downregulated in HRT subgroups	NM_014326	-	chr15	64338321	64339021	-	-	-	-	-	-	-	-	-	-

[truncated: 3 more sheets: S11, S12,  S13]
